# Supplementary material for: Epidemiological Analysis of Salmonella enterica subsp. enterica Serovar Dublin in German Cattle Herds Using Whole-Genome Sequencing
Source: Microbiol Spectr. 2021 Sep 15;9(2):e00332-21. doi: 10.1128/Spectrum.00332-21 (PMC8557873; doi:10.1128/Spectrum.00332-21)
Supplement: SUPPLEMENTAL FILE 1 — Supplemental material. Download SPECTRUM00332-21_Supp_1.xlsx, XLSX file, 0.02 MB [file spectrum00332-21_supp_1.xlsx]

## Sheet: Tabelle1
Dataset S1. Genomic characteristics and typing of the 74 Salmonella Dublin strains from Germany used in this study.
Metadata		General genomic characteristics						Serovar prediction (SISTR)				Serovar prediction (SeqSero)				Classical MLST
Strain ID	Sample ID	Average read length (bp)	Total reads	Coverage	Contigs	Genome Lenght (bp)	N50	h1	h2	o_antigen	serovar	O_antigen_prediction	H1_antigen(fliC)	H2_antigen(fljB)	Predicted_serotype	Sequence Type (ST)
05PM0013	13	237	1831560	88	26	4868182	488441	g,p	-	1,9,12[Vi]	Dublin	O-9	g,p	-	Dublin	10
05PM0019	19	205	2346662	97	26	4873151	493970	g,p	-	1,9,12[Vi]	Dublin	O-9	g,p	-	Dublin	10
05PM0074	74	200	2861652	116	26	4871514	493964	g,p	-	1,9,12[Vi]	Dublin	O-9	g,p	-	Dublin	10
05PM0089	89	231	1798878	84	26	4877204	493717	g,p	-	1,9,12[Vi]	Dublin	O-9	g,p	-	Dublin	10
05PM0104	104	213	2239532	97	30	4960487	477695	g,p	-	1,9,12[Vi]	Dublin	O-9	g,p	-	Dublin	10
06PM0006	158	237	1389175	67	27	4872754	493965	g,p	-	1,9,12[Vi]	Dublin	O-9	g,p	-	Dublin	10
06PM0014	166	235	1091272	52	26	4871977	493970	g,p	-	1,9,12[Vi]	Dublin	O-9	g,p	-	Dublin	10
06PM0062	197	199	2577044	104	28	4922049	477758	g,p	-	1,9,12[Vi]	Dublin	O-9	g,p	-	Dublin	10
07PM0086	326	232	1184770	55	26	4871783	494145	g,p	-	1,9,12[Vi]	Dublin	O-9	g,p	-	Dublin	10
07PM0108	348	227	2093584	96	26	4873761	493964	g,p	-	1,9,12[Vi]	Dublin	O-9	g,p	-	Dublin	10
08PM0033	402	235	1877646	89	28	4865816	477796	g,p	-	1,9,12[Vi]	Dublin	O-9	g,p	-	Dublin	10
08PM0038	407	231	2067394	97	24	4852972	560462	g,p	-	1,9,12[Vi]	Dublin	O-9	g,p	-	Dublin	10
09PM0016	523	253	2179264	112	29	4962251	493964	g,p	-	1,9,12[Vi]	Dublin	O-9	g,p	-	Dublin	-
09PM0086	593	256	1697320	88	26	4874471	493964	g,p	-	1,9,12[Vi]	Dublin	O-9	g,p	-	Dublin	10
09PM0088	595	247	1364530	68	28	4855858	494153	g,p	-	1,9,12[Vi]	Dublin	O-9	g,p	-	Dublin	10
09PM0092	599	222	1890966	85	27	4838305	494154	g,p	-	1,9,12[Vi]	Dublin	O-9	g,p	-	Dublin	10
10PM0020	636	231	1345616	63	31	4878137	420854	g,p	-	1,9,12[Vi]	Dublin	O-9	g,p	-	Dublin	10
10PM0029	645	220	1397202	62	28	4873545	494152	g,p	-	1,9,12[Vi]	Dublin	O-9	g,p	-	Dublin	10
11PM0002	683	232	1830076	86	25	4872061	494153	g,p	-	1,9,12[Vi]	Dublin	O-9	g,p	-	Dublin	10
11PM0005	686	236	912103	43	30	4872739	477920	g,p	-	1,9,12[Vi]	Dublin	O-9	g,p	-	Dublin	10
11PM0021	702	219	2221150	99	27	4833405	494153	g,p	-	1,9,12[Vi]	Dublin	O-9	g,p	-	Dublin	10
11PM0022	703	247	2299364	115	28	4892476	494153	g,p	-	1,9,12[Vi]	Dublin	O-9	g,p	-	Dublin	10
11PM0032	713	237	2131368	102	27	4878486	494550	g,p	-	1,9,12[Vi]	Dublin	O-9	g,p	-	Dublin	3734
11PM0112	793	214	1559886	67	29	4995952	494152	g,p	-	1,9,12[Vi]	Dublin	O-9	g,p	-	Dublin	10
11PM0229	910	249	1997320	101	27	4873360	493964	g,p	-	1,9,12[Vi]	Dublin	O-9	g,p	-	Dublin	10
11PM0240	921	255	1312492	68	28	4920022	494444	g,p	-	1,9,12[Vi]	Dublin	O-9	g,p	-	Dublin	-
11PM0244	925	241	1572076	77	27	4869445	493964	g,p	-	1,9,12[Vi]	Dublin	O-9	g,p	-	Dublin	10
12PM0039	975	247	1074442	54	28	4846292	477774	g,p	-	1,9,12[Vi]	Dublin	O-9	g,p	-	Dublin	10
12PM0041	977	246	2196078	109	27	4873000	494153	g,p	-	1,9,12[Vi]	Dublin	O-9	g,p	-	Dublin	10
12PM0129	1065	237	2372768	114	27	4872716	493965	g,p	-	1,9,12[Vi]	Dublin	O-9	g,p	-	Dublin	10
12PM0138	1074	195	2254490	89	28	4854555	480198	g,p	-	1,9,12[Vi]	Dublin	O-9	g,p	-	Dublin	10
12PM0139	1075	229	2108492	98	27	4855412	494145	g,p	-	1,9,12[Vi]	Dublin	O-9	g,p	-	Dublin	10
12PM0180	1116	240	2088462	102	27	4877719	494331	g,p	-	1,9,12[Vi]	Dublin	O-9	g,p	-	Dublin	10
12PM0181	1117	247	2037436	102	27	4868336	493964	g,p	-	1,9,12[Vi]	Dublin	O-9	g,p	-	Dublin	10
13PM0019	1161	230	2259518	105	32	4873641	477765	g,p	-	1,9,12[Vi]	Dublin	O-9	g,p	-	Dublin	10
13PM0035	1177	231	2827806	132	29	4874790	508915	g,p	-	1,9,12[Vi]	Dublin	O-9	g,p	-	Dublin	10
13PM0095	1237	242	1578538	77	28	4865619	477789	g,p	-	1,9,12[Vi]	Dublin	O-9	g,p	-	Dublin	10
13PM0143	1285	237	1869720	90	27	4875175	494151	g,p	-	1,9,12[Vi]	Dublin	O-9	g,p	-	Dublin	10
13PM0153	1295	232	1738306	82	28	4853909	477750	g,p	-	1,9,12[Vi]	Dublin	O-9	g,p	-	Dublin	10
13PM0164	1306	244	2282598	113	30	4866311	477796	g,p	-	1,9,12[Vi]	Dublin	O-9	g,p	-	Dublin	10
16PM0007	1670	202	1183120	48	28	4859137	477774	g,p	-	1,9,12[Vi]	Dublin	O-9	g,p	-	Dublin	10
16PM0008	1671	228	2403126	111	27	4853960	494153	g,p	-	1,9,12[Vi]	Dublin	O-9	g,p	-	Dublin	10
16PM0024	1687	243	1209836	59	31	4865945	477796	g,p	-	1,9,12[Vi]	Dublin	O-9	g,p	-	Dublin	10
16PM0039	1702	234	2226662	106	30	4873865	494153	g,p	-	1,9,12[Vi]	Dublin	O-9	g,p	-	Dublin	10
16PM0057	1720	225	2808614	128	27	4960566	493964	g,p	-	1,9,12[Vi]	Dublin	O-9	g,p	-	Dublin	-
16PM0136	1799	225	2540220	116	27	4874413	493970	g,p	-	1,9,12[Vi]	Dublin	O-9	g,p	-	Dublin	10
16PM0173	1836	239	1369219	66	28	4865775	493949	g,p	-	1,9,12[Vi]	Dublin	O-9	g,p	-	Dublin	10
16PM0255	1918	197	1286811	51	28	4872431	494152	g,p	-	1,9,12[Vi]	Dublin	O-9	g,p	-	Dublin	10
16PM0265	1928	202	1998776	82	28	4874786	494151	g,p	-	1,9,12[Vi]	Dublin	O-9	g,p	-	Dublin	10
16PM0273	1936	235	1966533	94	27	4874324	493964	g,p	-	1,9,12[Vi]	Dublin	O-9	g,p	-	Dublin	10
16PM0284	1947	238	2463070	119	27	4874061	493964	g,p	-	1,9,12[Vi]	Dublin	O-9	g,p	-	Dublin	10
16PM0286	1949	206	1014654	42	31	4872070	420331	g,p	-	1,9,12[Vi]	Dublin	O-9	g,p	-	Dublin	10
16PM0288	1951	192	960236	37	36	4911956	377655	g,p	-	1,9,12[Vi]	Dublin	O-9	g,p	-	Dublin	10
17PM0003	1975	233	2379917	112	27	4874661	493971	g,p	-	1,9,12[Vi]	Dublin	O-9	g,p	-	Dublin	10
17PM0032	2004	235	1314174	62	29	4874726	417795	g,p	-	1,9,12[Vi]	Dublin	O-9	g,p	-	Dublin	10
17PM0035	2007	235	1224530	58	26	4874363	494151	g,p	-	1,9,12[Vi]	Dublin	O-9	g,p	-	Dublin	10
17PM0052	2024	260	1096714	58	27	4860905	494144	g,p	-	1,9,12[Vi]	Dublin	O-9	g,p	-	Dublin	10
17PM0080	2052	235	2301990	110	29	4874488	493964	g,p	-	1,9,12[Vi]	Dublin	O-9	g,p	-	Dublin	10
17PM0110	2082	239	2443730	118	27	4872334	494153	g,p	-	1,9,12[Vi]	Dublin	O-9	g,p	-	Dublin	10
17PM0145	2117	237	1986168	95	27	4873552	494153	g,p	-	1,9,12[Vi]	Dublin	O-9	g,p	-	Dublin	10
17PM0184	2156	208	1605602	67	32	4872814	477765	g,p	-	1,9,12[Vi]	Dublin	O-9	g,p	-	Dublin	10
17PM0214	2186	236	2912074	139	27	4860709	493940	g,p	-	1,9,12[Vi]	Dublin	O-9	g,p	-	Dublin	10
17PM0222	2194	254	1693270	87	29	4865481	477659	g,p	-	1,9,12[Vi]	Dublin	O-9	g,p	-	Dublin	10
17PM0246	2218	227	1590346	73	28	4876021	493964	g,p	-	1,9,12[Vi]	Dublin	O-9	g,p	-	Dublin	-
17PM0267	2239	222	1066830	48	26	4873733	493965	g,p	-	1,9,12[Vi]	Dublin	O-9	g,p	-	Dublin	10
17PM0307	2278	218	1185654	52	26	4873410	493964	g,p	-	1,9,12[Vi]	Dublin	O-9	g,p	-	Dublin	10
17PM0314	2285	214	1092300	47	28	4874562	560220	g,p	-	1,9,12[Vi]	Dublin	O-9	g,p	-	Dublin	10
18PM0001	2301	209	1249878	53	26	4872003	494145	g,p	-	1,9,12[Vi]	Dublin	O-9	g,p	-	Dublin	10
18PM0003	2303	240	1529931	74	115	5034978	328249	g,p	-	1,9,12[Vi]	Dublin	O-9	g,p	-	Dublin	10
18PM0026	2326	250	1262964	64	28	4875053	477767	g,p	-	1,9,12[Vi]	Dublin	O-9	g,p	-	Dublin	10
18PM0065	2365	237	1885500	90	29	4862714	477889	g,p	-	1,9,12[Vi]	Dublin	O-9	g,p	-	Dublin	10
18PM0088	2388	195	1345640	53	28	4873264	493964	g,p	-	1,9,12[Vi]	Dublin	O-9	g,p	-	Dublin	10
18PM0117	2417	241	1894346	92	29	4872484	493965	g,p	-	1,9,12[Vi]	Dublin	O-9	g,p	-	Dublin	10
18PM0129	2429	221	1304078	58	25	4878656	494331	g,p	-	1,9,12[Vi]	Dublin	O-9	g,p	-	Dublin	10
