# Supplementary material for: Epidemiological Analysis of Salmonella enterica subsp. enterica Serovar Dublin in German Cattle Herds Using Whole-Genome Sequencing
Source: Microbiol Spectr. 2021 Sep 15;9(2):e00332-21. doi: 10.1128/Spectrum.00332-21 (PMC8557873; doi:10.1128/Spectrum.00332-21)
Supplement: SUPPLEMENTAL FILE 2 — Supplemental material. Download SPECTRUM00332-21_Supp_2.xlsx, XLSX file, 0.01 MB [file spectrum00332-21_supp_2.xlsx]

## Sheet: Tabelle1
Dataset S2. Resistance genes and virulence determinants found among the 74 Salmonella Dublin strains used in this study.
ID strain	ID sample	NUM.	Resistance genes	NUM.	Virulence genes	NUM.	SPIs	Invasome virulence determinants
05PM0013	13	1	aac(6")-Iaa	109	avrA, csgA, csgB, csgC, csgD, csgE, csgF, csgG, entA, entB, fepC, fepG, fimC, fimD, fimF, fimH, fimI, grvA, invA, invB, invC, invE, invF, invG, invH, invI, invJ, lpfA, lpfB, lpfC, lpfD, lpfE, mgtB, mgtC, mig.14, misL, ompA, orgA, orgB, orgC,pipB,pipB2,prgH,prgI,prgJ,prgK,ratB,sicA,sicP,sifA,sifB,sinH,sipA.sspA,sipB.sspB,sipC.sspC,sipD,slrP,sodCI,sopA,sopB.sigD,sopD,sopD2,sopE2,spaO,spaP,spaQ,spaR…	13	SPI-1, SPI-2, SPI-3, SPI-4, SPI-5, SPI-6, SPI-9, SPI-11, SPI-13,SPI-14, SPI-16, SPI-17, SPI-19	T6SS, Gifsy-2, st313-td, spv operon, pSDV (pOU1115)
05PM0019	19	1	aac(6")-Iaa	109	avrA, csgA, csgB, csgC, csgD, csgE, csgF, csgG, entA, entB, fepC, fepG, fimC, fimD, fimF, fimH, fimI, grvA, invA, invB, invC, invE, invF, invG, invH, invI, invJ, lpfA, lpfB, lpfC, lpfD, lpfE, mgtB, mgtC, mig.14, misL, ompA, orgA, orgB, orgC,pipB,pipB2,prgH,prgI,prgJ,prgK,ratB,sicA,sicP,sifA,sifB,sinH,sipA.sspA,sipB.sspB,sipC.sspC,sipD,slrP,sodCI,sopA,sopB.sigD,sopD,sopD2,sopE2,spaO,spaP,spaQ,spaR…	13	SPI-1, SPI-2, SPI-3, SPI-4, SPI-5, SPI-6, SPI-9, SPI-11, SPI-13,SPI-14, SPI-16, SPI-17, SPI-19	T6SS, Gifsy-2, st313-td, spv operon, pSDV (pOU1115)
05PM0074	74	1	aac(6")-Iaa	109	avrA, csgA, csgB, csgC, csgD, csgE, csgF, csgG, entA, entB, fepC, fepG, fimC, fimD, fimF, fimH, fimI, grvA, invA, invB, invC, invE, invF, invG, invH, invI, invJ, lpfA, lpfB, lpfC, lpfD, lpfE, mgtB, mgtC, mig.14, misL, ompA, orgA, orgB, orgC,pipB,pipB2,prgH,prgI,prgJ,prgK,ratB,sicA,sicP,sifA,sifB,sinH,sipA.sspA,sipB.sspB,sipC.sspC,sipD,slrP,sodCI,sopA,sopB.sigD,sopD,sopD2,sopE2,spaO,spaP,spaQ,spaR…	13	SPI-1, SPI-2, SPI-3, SPI-4, SPI-5, SPI-6, SPI-9, SPI-11, SPI-13,SPI-14, SPI-16, SPI-17, SPI-19	T6SS, Gifsy-2, st313-td, spv operon, pSDV (pOU1115)
05PM0089	89	2	aac(6")-Iaa, acrB_R717Q	109	avrA, csgA, csgB, csgC, csgD, csgE, csgF, csgG, entA, entB, fepC, fepG, fimC, fimD, fimF, fimH, fimI, grvA, invA, invB, invC, invE, invF, invG, invH, invI, invJ, lpfA, lpfB, lpfC, lpfD, lpfE, mgtB, mgtC, mig.14, misL, ompA, orgA, orgB, orgC,pipB,pipB2,prgH,prgI,prgJ,prgK,ratB,sicA,sicP,sifA,sifB,sinH,sipA.sspA,sipB.sspB,sipC.sspC,sipD,slrP,sodCI,sopA,sopB.sigD,sopD,sopD2,sopE2,spaO,spaP,spaQ,spaR…	13	SPI-1, SPI-2, SPI-3, SPI-4, SPI-5, SPI-6, SPI-9, SPI-11, SPI-13,SPI-14, SPI-16, SPI-17, SPI-19	T6SS, Gifsy-2, st313-td, spv operon, pSDV (pOU1115)
05PM0104	104	1	aac(6")-Iaa	109	avrA, csgA, csgB, csgC, csgD, csgE, csgF, csgG, entA, entB, fepC, fepG, fimC, fimD, fimF, fimH, fimI, grvA, invA, invB, invC, invE, invF, invG, invH, invI, invJ, lpfA, lpfB, lpfC, lpfD, lpfE, mgtB, mgtC, mig.14, misL, ompA, orgA, orgB, orgC,pipB,pipB2,prgH,prgI,prgJ,prgK,ratB,sicA,sicP,sifA,sifB,sinH,sipA.sspA,sipB.sspB,sipC.sspC,sipD,slrP,sodCI,sopA,sopB.sigD,sopD,sopD2,sopE2,spaO,spaP,spaQ,spaR…	13	SPI-1, SPI-2, SPI-3, SPI-4, SPI-5, SPI-6, SPI-9, SPI-11, SPI-13,SPI-14, SPI-16, SPI-17, SPI-19	T6SS, Gifsy-2, st313-td, spv operon, pSDV (pOU1115)
06PM0006	158	1	aac(6")-Iaa	109	avrA, csgA, csgB, csgC, csgD, csgE, csgF, csgG, entA, entB, fepC, fepG, fimC, fimD, fimF, fimH, fimI, grvA, invA, invB, invC, invE, invF, invG, invH, invI, invJ, lpfA, lpfB, lpfC, lpfD, lpfE, mgtB, mgtC, mig.14, misL, ompA, orgA, orgB, orgC,pipB,pipB2,prgH,prgI,prgJ,prgK,ratB,sicA,sicP,sifA,sifB,sinH,sipA.sspA,sipB.sspB,sipC.sspC,sipD,slrP,sodCI,sopA,sopB.sigD,sopD,sopD2,sopE2,spaO,spaP,spaQ,spaR…	13	SPI-1, SPI-2, SPI-3, SPI-4, SPI-5, SPI-6, SPI-9, SPI-11, SPI-13,SPI-14, SPI-16, SPI-17, SPI-19	T6SS, Gifsy-2, st313-td, spv operon, pSDV (pOU1115)
06PM0014	166	1	aac(6")-Iaa	109	avrA, csgA, csgB, csgC, csgD, csgE, csgF, csgG, entA, entB, fepC, fepG, fimC, fimD, fimF, fimH, fimI, grvA, invA, invB, invC, invE, invF, invG, invH, invI, invJ, lpfA, lpfB, lpfC, lpfD, lpfE, mgtB, mgtC, mig.14, misL, ompA, orgA, orgB, orgC,pipB,pipB2,prgH,prgI,prgJ,prgK,ratB,sicA,sicP,sifA,sifB,sinH,sipA.sspA,sipB.sspB,sipC.sspC,sipD,slrP,sodCI,sopA,sopB.sigD,sopD,sopD2,sopE2,spaO,spaP,spaQ,spaR…	13	SPI-1, SPI-2, SPI-3, SPI-4, SPI-5, SPI-6, SPI-9, SPI-11, SPI-13,SPI-14, SPI-16, SPI-17, SPI-19	T6SS, Gifsy-2, st313-td, spv operon, pSDV (pOU1115)
06PM0062	197	6	aac(6")-Iaa, aph(6)-Id, blaTEM-1, dfrA14, sul2, tet(A)	109	avrA, csgA, csgB, csgC, csgD, csgE, csgF, csgG, entA, entB, fepC, fepG, fimC, fimD, fimF, fimH, fimI, grvA, invA, invB, invC, invE, invF, invG, invH, invI, invJ, lpfA, lpfB, lpfC, lpfD, lpfE, mgtB, mgtC, mig.14, misL, ompA, orgA, orgB, orgC,pipB,pipB2,prgH,prgI,prgJ,prgK,ratB,sicA,sicP,sifA,sifB,sinH,sipA.sspA,sipB.sspB,sipC.sspC,sipD,slrP,sodCI,sopA,sopB.sigD,sopD,sopD2,sopE2,spaO,spaP,spaQ,spaR…	13	SPI-1, SPI-2, SPI-3, SPI-4, SPI-5, SPI-6, SPI-9, SPI-11, SPI-13,SPI-14, SPI-16, SPI-17, SPI-19	T6SS, Gifsy-2, st313-td, spv operon, pSDV (pOU1115)
07PM0086	326	1	aac(6")-Iaa	109	avrA, csgA, csgB, csgC, csgD, csgE, csgF, csgG, entA, entB, fepC, fepG, fimC, fimD, fimF, fimH, fimI, grvA, invA, invB, invC, invE, invF, invG, invH, invI, invJ, lpfA, lpfB, lpfC, lpfD, lpfE, mgtB, mgtC, mig.14, misL, ompA, orgA, orgB, orgC,pipB,pipB2,prgH,prgI,prgJ,prgK,ratB,sicA,sicP,sifA,sifB,sinH,sipA.sspA,sipB.sspB,sipC.sspC,sipD,slrP,sodCI,sopA,sopB.sigD,sopD,sopD2,sopE2,spaO,spaP,spaQ,spaR…	13	SPI-1, SPI-2, SPI-3, SPI-4, SPI-5, SPI-6, SPI-9, SPI-11, SPI-13,SPI-14, SPI-16, SPI-17, SPI-19	T6SS, Gifsy-2, st313-td, spv operon, pSDV (pOU1115)
07PM0108	348	1	aac(6")-Iaa	109	avrA, csgA, csgB, csgC, csgD, csgE, csgF, csgG, entA, entB, fepC, fepG, fimC, fimD, fimF, fimH, fimI, grvA, invA, invB, invC, invE, invF, invG, invH, invI, invJ, lpfA, lpfB, lpfC, lpfD, lpfE, mgtB, mgtC, mig.14, misL, ompA, orgA, orgB, orgC,pipB,pipB2,prgH,prgI,prgJ,prgK,ratB,sicA,sicP,sifA,sifB,sinH,sipA.sspA,sipB.sspB,sipC.sspC,sipD,slrP,sodCI,sopA,sopB.sigD,sopD,sopD2,sopE2,spaO,spaP,spaQ,spaR…	13	SPI-1, SPI-2, SPI-3, SPI-4, SPI-5, SPI-6, SPI-9, SPI-11, SPI-13,SPI-14, SPI-16, SPI-17, SPI-19	T6SS, Gifsy-2, st313-td, spv operon, pSDV (pOU1115)
08PM0033	402	1	aac(6")-Iaa	109	avrA, csgA, csgB, csgC, csgD, csgE, csgF, csgG, entA, entB, fepC, fepG, fimC, fimD, fimF, fimH, fimI, grvA, invA, invB, invC, invE, invF, invG, invH, invI, invJ, lpfA, lpfB, lpfC, lpfD, lpfE, mgtB, mgtC, mig.14, misL, ompA, orgA, orgB, orgC,pipB,pipB2,prgH,prgI,prgJ,prgK,ratB,sicA,sicP,sifA,sifB,sinH,sipA.sspA,sipB.sspB,sipC.sspC,sipD,slrP,sodCI,sopA,sopB.sigD,sopD,sopD2,sopE2,spaO,spaP,spaQ,spaR…	13	SPI-1, SPI-2, SPI-3, SPI-4, SPI-5, SPI-6, SPI-9, SPI-11, SPI-13,SPI-14, SPI-16, SPI-17, SPI-19	T6SS, Gifsy-2, st313-td, spv operon, pSDV (pOU1115)
08PM0038	407	1	aac(6")-Iaa	109	avrA, csgA, csgB, csgC, csgD, csgE, csgF, csgG, entA, entB, fepC, fepG, fimC, fimD, fimF, fimH, fimI, grvA, invA, invB, invC, invE, invF, invG, invH, invI, invJ, lpfA, lpfB, lpfC, lpfD, lpfE, mgtB, mgtC, mig.14, misL, ompA, orgA, orgB, orgC,pipB,pipB2,prgH,prgI,prgJ,prgK,ratB,sicA,sicP,sifA,sifB,sinH,sipA.sspA,sipB.sspB,sipC.sspC,sipD,slrP,sodCI,sopA,sopB.sigD,sopD,sopD2,sopE2,spaO,spaP,spaQ,spaR…	13	SPI-1, SPI-2, SPI-3, SPI-4, SPI-5, SPI-6, SPI-9, SPI-11, SPI-13,SPI-14, SPI-16, SPI-17, SPI-19	T6SS, Gifsy-2, st313-td, spv operon, pSDV (pOU1115)
09PM0016	523	1	aac(6")-Iaa	109	avrA, csgA, csgB, csgC, csgD, csgE, csgF, csgG, entA, entB, fepC, fepG, fimC, fimD, fimF, fimH, fimI, grvA, invA, invB, invC, invE, invF, invG, invH, invI, invJ, lpfA, lpfB, lpfC, lpfD, lpfE, mgtB, mgtC, mig.14, misL, ompA, orgA, orgB, orgC,pipB,pipB2,prgH,prgI,prgJ,prgK,ratB,sicA,sicP,sifA,sifB,sinH,sipA.sspA,sipB.sspB,sipC.sspC,sipD,slrP,sodCI,sopA,sopB.sigD,sopD,sopD2,sopE2,spaO,spaP,spaQ,spaR…	13	SPI-1, SPI-2, SPI-3, SPI-4, SPI-5, SPI-6, SPI-9, SPI-11, SPI-13,SPI-14, SPI-16, SPI-17, SPI-19	T6SS, Gifsy-2, st313-td, spv operon, pSDV (pOU1115)
09PM0086	593	1	aac(6")-Iaa	109	avrA, csgA, csgB, csgC, csgD, csgE, csgF, csgG, entA, entB, fepC, fepG, fimC, fimD, fimF, fimH, fimI, grvA, invA, invB, invC, invE, invF, invG, invH, invI, invJ, lpfA, lpfB, lpfC, lpfD, lpfE, mgtB, mgtC, mig.14, misL, ompA, orgA, orgB, orgC,pipB,pipB2,prgH,prgI,prgJ,prgK,ratB,sicA,sicP,sifA,sifB,sinH,sipA.sspA,sipB.sspB,sipC.sspC,sipD,slrP,sodCI,sopA,sopB.sigD,sopD,sopD2,sopE2,spaO,spaP,spaQ,spaR…	13	SPI-1, SPI-2, SPI-3, SPI-4, SPI-5, SPI-6, SPI-9, SPI-11, SPI-13,SPI-14, SPI-16, SPI-17, SPI-19	T6SS, Gifsy-2, st313-td, spv operon, pSDV (pOU1115)
09PM0088	595	1	aac(6")-Iaa	109	avrA, csgA, csgB, csgC, csgD, csgE, csgF, csgG, entA, entB, fepC, fepG, fimC, fimD, fimF, fimH, fimI, grvA, invA, invB, invC, invE, invF, invG, invH, invI, invJ, lpfA, lpfB, lpfC, lpfD, lpfE, mgtB, mgtC, mig.14, misL, ompA, orgA, orgB, orgC,pipB,pipB2,prgH,prgI,prgJ,prgK,ratB,sicA,sicP,sifA,sifB,sinH,sipA.sspA,sipB.sspB,sipC.sspC,sipD,slrP,sodCI,sopA,sopB.sigD,sopD,sopD2,sopE2,spaO,spaP,spaQ,spaR…	13	SPI-1, SPI-2, SPI-3, SPI-4, SPI-5, SPI-6, SPI-9, SPI-11, SPI-13,SPI-14, SPI-16, SPI-17, SPI-19	T6SS, Gifsy-2, st313-td, spv operon, pSDV (pOU1115)
09PM0092	599	1	aac(6")-Iaa	109	avrA, csgA, csgB, csgC, csgD, csgE, csgF, csgG, entA, entB, fepC, fepG, fimC, fimD, fimF, fimH, fimI, grvA, invA, invB, invC, invE, invF, invG, invH, invI, invJ, lpfA, lpfB, lpfC, lpfD, lpfE, mgtB, mgtC, mig.14, misL, ompA, orgA, orgB, orgC,pipB,pipB2,prgH,prgI,prgJ,prgK,ratB,sicA,sicP,sifA,sifB,sinH,sipA.sspA,sipB.sspB,sipC.sspC,sipD,slrP,sodCI,sopA,sopB.sigD,sopD,sopD2,sopE2,spaO,spaP,spaQ,spaR…	13	SPI-1, SPI-2, SPI-3, SPI-4, SPI-5, SPI-6, SPI-9, SPI-11, SPI-13,SPI-14, SPI-16, SPI-17, SPI-19	T6SS, Gifsy-2, st313-td, spv operon, pSDV (pOU1115)
10PM0020	636	1	aac(6")-Iaa	109	avrA, csgA, csgB, csgC, csgD, csgE, csgF, csgG, entA, entB, fepC, fepG, fimC, fimD, fimF, fimH, fimI, grvA, invA, invB, invC, invE, invF, invG, invH, invI, invJ, lpfA, lpfB, lpfC, lpfD, lpfE, mgtB, mgtC, mig.14, misL, ompA, orgA, orgB, orgC,pipB,pipB2,prgH,prgI,prgJ,prgK,ratB,sicA,sicP,sifA,sifB,sinH,sipA.sspA,sipB.sspB,sipC.sspC,sipD,slrP,sodCI,sopA,sopB.sigD,sopD,sopD2,sopE2,spaO,spaP,spaQ,spaR…	13	SPI-1, SPI-2, SPI-3, SPI-4, SPI-5, SPI-6, SPI-9, SPI-11, SPI-13,SPI-14, SPI-16, SPI-17, SPI-19	T6SS, Gifsy-2, st313-td, spv operon, pSDV (pOU1115)
10PM0029	645	1	aac(6")-Iaa	109	avrA, csgA, csgB, csgC, csgD, csgE, csgF, csgG, entA, entB, fepC, fepG, fimC, fimD, fimF, fimH, fimI, grvA, invA, invB, invC, invE, invF, invG, invH, invI, invJ, lpfA, lpfB, lpfC, lpfD, lpfE, mgtB, mgtC, mig.14, misL, ompA, orgA, orgB, orgC,pipB,pipB2,prgH,prgI,prgJ,prgK,ratB,sicA,sicP,sifA,sifB,sinH,sipA.sspA,sipB.sspB,sipC.sspC,sipD,slrP,sodCI,sopA,sopB.sigD,sopD,sopD2,sopE2,spaO,spaP,spaQ,spaR…	13	SPI-1, SPI-2, SPI-3, SPI-4, SPI-5, SPI-6, SPI-9, SPI-11, SPI-13,SPI-14, SPI-16, SPI-17, SPI-19	T6SS, Gifsy-2, st313-td, spv operon, pSDV (pOU1115)
11PM0002	683	1	aac(6")-Iaa	109	avrA, csgA, csgB, csgC, csgD, csgE, csgF, csgG, entA, entB, fepC, fepG, fimC, fimD, fimF, fimH, fimI, grvA, invA, invB, invC, invE, invF, invG, invH, invI, invJ, lpfA, lpfB, lpfC, lpfD, lpfE, mgtB, mgtC, mig.14, misL, ompA, orgA, orgB, orgC,pipB,pipB2,prgH,prgI,prgJ,prgK,ratB,sicA,sicP,sifA,sifB,sinH,sipA.sspA,sipB.sspB,sipC.sspC,sipD,slrP,sodCI,sopA,sopB.sigD,sopD,sopD2,sopE2,spaO,spaP,spaQ,spaR…	13	SPI-1, SPI-2, SPI-3, SPI-4, SPI-5, SPI-6, SPI-9, SPI-11, SPI-13,SPI-14, SPI-16, SPI-17, SPI-19	T6SS, Gifsy-2, st313-td, spv operon, pSDV (pOU1115)
11PM0005	686	1	aac(6")-Iaa	109	avrA, csgA, csgB, csgC, csgD, csgE, csgF, csgG, entA, entB, fepC, fepG, fimC, fimD, fimF, fimH, fimI, grvA, invA, invB, invC, invE, invF, invG, invH, invI, invJ, lpfA, lpfB, lpfC, lpfD, lpfE, mgtB, mgtC, mig.14, misL, ompA, orgA, orgB, orgC,pipB,pipB2,prgH,prgI,prgJ,prgK,ratB,sicA,sicP,sifA,sifB,sinH,sipA.sspA,sipB.sspB,sipC.sspC,sipD,slrP,sodCI,sopA,sopB.sigD,sopD,sopD2,sopE2,spaO,spaP,spaQ,spaR…	13	SPI-1, SPI-2, SPI-3, SPI-4, SPI-5, SPI-6, SPI-9, SPI-11, SPI-13,SPI-14, SPI-16, SPI-17, SPI-19	T6SS, Gifsy-2, st313-td, spv operon, pSDV (pOU1115)
11PM0021	702	1	aac(6")-Iaa	92	avrA, csgA, csgB, csgC, csgD, csgE, csgF, csgG, entA, entB, fepC, fepG, fimC, fimD, fimF, fimH, fimI, grvA, lpfA, lpfB, lpfC, lpfD, lpfE, mgtB, mgtC, mig.14, misL, ompA, orgA, orgB, orgC,pipB,pipB2,prgH,prgI,prgJ,prgK,ratB,sicP,sifA,sifB,sinH,sipA.sspA,sipD,slrP,sodCI,sopA,sopB.sigD,sopD,sopD2,sopE2,spiC.ssaB,sptP,spvB,spvC,spvR,ssaC,ssaD,ssaE,ssaG,ssaH,ssaI,ssaJ,ssaK,ssaL,ssaM,ssaN,ssaO,ssaP,ssa…	13	SPI-1, SPI-2, SPI-3, SPI-4, SPI-5, SPI-6, SPI-9, SPI-11, SPI-13,SPI-14, SPI-16, SPI-17, SPI-19	T6SS, Gifsy-2, st313-td, spv operon, pSDV (pOU1115)
11PM0022	703	1	aac(6")-Iaa	109	avrA, csgA, csgB, csgC, csgD, csgE, csgF, csgG, entA, entB, fepC, fepG, fimC, fimD, fimF, fimH, fimI, grvA, invA, invB, invC, invE, invF, invG, invH, invI, invJ, lpfA, lpfB, lpfC, lpfD, lpfE, mgtB, mgtC, mig.14, misL, ompA, orgA, orgB, orgC,pipB,pipB2,prgH,prgI,prgJ,prgK,ratB,sicA,sicP,sifA,sifB,sinH,sipA.sspA,sipB.sspB,sipC.sspC,sipD,slrP,sodCI,sopA,sopB.sigD,sopD,sopD2,sopE2,spaO,spaP,spaQ,spaR…	13	SPI-1, SPI-2, SPI-3, SPI-4, SPI-5, SPI-6, SPI-9, SPI-11, SPI-13,SPI-14, SPI-16, SPI-17, SPI-19	T6SS, Gifsy-2, st313-td, spv operon, pSDV (pOU1115)
11PM0032	713	1	aac(6")-Iaa	109	avrA, csgA, csgB, csgC, csgD, csgE, csgF, csgG, entA, entB, fepC, fepG, fimC, fimD, fimF, fimH, fimI, grvA, invA, invB, invC, invE, invF, invG, invH, invI, invJ, lpfA, lpfB, lpfC, lpfD, lpfE, mgtB, mgtC, mig.14, misL, ompA, orgA, orgB, orgC,pipB,pipB2,prgH,prgI,prgJ,prgK,ratB,sicA,sicP,sifA,sifB,sinH,sipA.sspA,sipB.sspB,sipC.sspC,sipD,slrP,sodCI,sopA,sopB.sigD,sopD,sopD2,sopE2,spaO,spaP,spaQ,spaR…	13	SPI-1, SPI-2, SPI-3, SPI-4, SPI-5, SPI-6, SPI-9, SPI-11, SPI-13,SPI-14, SPI-16, SPI-17, SPI-19	T6SS, Gifsy-2, st313-td, spv operon, pSDV (pOU1115)
11PM0112	793	1	aac(6")-Iaa	109	avrA, csgA, csgB, csgC, csgD, csgE, csgF, csgG, entA, entB, fepC, fepG, fimC, fimD, fimF, fimH, fimI, grvA, invA, invB, invC, invE, invF, invG, invH, invI, invJ, lpfA, lpfB, lpfC, lpfD, lpfE, mgtB, mgtC, mig.14, misL, ompA, orgA, orgB, orgC,pipB,pipB2,prgH,prgI,prgJ,prgK,ratB,sicA,sicP,sifA,sifB,sinH,sipA.sspA,sipB.sspB,sipC.sspC,sipD,slrP,sodCI,sopA,sopB.sigD,sopD,sopD2,sopE2,spaO,spaP,spaQ,spaR…	13	SPI-1, SPI-2, SPI-3, SPI-4, SPI-5, SPI-6, SPI-9, SPI-11, SPI-13,SPI-14, SPI-16, SPI-17, SPI-19	T6SS, Gifsy-2, st313-td, spv operon, pSDV (pOU1115)
11PM0229	910	1	aac(6")-Iaa	109	avrA, csgA, csgB, csgC, csgD, csgE, csgF, csgG, entA, entB, fepC, fepG, fimC, fimD, fimF, fimH, fimI, grvA, invA, invB, invC, invE, invF, invG, invH, invI, invJ, lpfA, lpfB, lpfC, lpfD, lpfE, mgtB, mgtC, mig.14, misL, ompA, orgA, orgB, orgC,pipB,pipB2,prgH,prgI,prgJ,prgK,ratB,sicA,sicP,sifA,sifB,sinH,sipA.sspA,sipB.sspB,sipC.sspC,sipD,slrP,sodCI,sopA,sopB.sigD,sopD,sopD2,sopE2,spaO,spaP,spaQ,spaR…	13	SPI-1, SPI-2, SPI-3, SPI-4, SPI-5, SPI-6, SPI-9, SPI-11, SPI-13,SPI-14, SPI-16, SPI-17, SPI-19	T6SS, Gifsy-2, st313-td, spv operon, pSDV (pOU1115)
11PM0240	921	1	aac(6")-Iaa	108	avrA, csgA, csgB, csgC, csgD, csgE, csgF, csgG, entA, entB, fepC, fepG, fimC, fimD, fimF, fimH, fimI, grvA, invA, invB, invC, invE, invF, invG, invH, invI, invJ, lpfA, lpfB, lpfC, lpfD, lpfE, mgtB, mgtC, mig.14, misL, ompA, orgA, orgB, orgC,pipB,pipB2,prgH,prgI,prgJ,prgK,ratB,sicA,sicP,sifA,sifB,sinH,sipA.sspA,sipB.sspB,sipC.sspC,sipD,slrP,sodCI,sopA,sopB.sigD,sopD,sopD2,sopE2,spaO,spaP,spaQ,spaR…	13	SPI-1, SPI-2, SPI-3, SPI-4, SPI-5, SPI-6, SPI-9, SPI-11, SPI-13,SPI-14, SPI-16, SPI-17, SPI-19	T6SS, Gifsy-2, st313-td, spv operon, pSDV (pOU1115)
11PM0244	925	1	aac(6")-Iaa	109	avrA, csgA, csgB, csgC, csgD, csgE, csgF, csgG, entA, entB, fepC, fepG, fimC, fimD, fimF, fimH, fimI, grvA, invA, invB, invC, invE, invF, invG, invH, invI, invJ, lpfA, lpfB, lpfC, lpfD, lpfE, mgtB, mgtC, mig.14, misL, ompA, orgA, orgB, orgC,pipB,pipB2,prgH,prgI,prgJ,prgK,ratB,sicA,sicP,sifA,sifB,sinH,sipA.sspA,sipB.sspB,sipC.sspC,sipD,slrP,sodCI,sopA,sopB.sigD,sopD,sopD2,sopE2,spaO,spaP,spaQ,spaR…	13	SPI-1, SPI-2, SPI-3, SPI-4, SPI-5, SPI-6, SPI-9, SPI-11, SPI-13,SPI-14, SPI-16, SPI-17, SPI-19	T6SS, Gifsy-2, st313-td, spv operon, pSDV (pOU1115)
12PM0039	975	1	aac(6")-Iaa	104	avrA, csgA, csgB, csgC, csgD, csgE, csgF, csgG, entA, entB, fepC, fepG, fimC, fimD, fimF, fimH, fimI, grvA, invB, invC, invI, invJ, lpfA, lpfB, lpfC, lpfD, lpfE, mgtB, mgtC, mig.14, misL, ompA, orgA, orgB, orgC,pipB,pipB2,prgH,prgI,prgJ,prgK,ratB,sicA,sicP,sifA,sifB,sinH,sipA.sspA,sipB.sspB,sipC.sspC,sipD,slrP,sodCI,sopA,sopB.sigD,sopD,sopD2,sopE2,spaO,spaP,spaQ,spaR,spaS,spiC.ssaB,sptP,spvB,spvC…	13	SPI-1, SPI-2, SPI-3, SPI-4, SPI-5, SPI-6, SPI-9, SPI-11, SPI-13,SPI-14, SPI-16, SPI-17, SPI-19	T6SS, Gifsy-2, st313-td, spv operon, pSDV (pOU1115)
12PM0041	977	1	aac(6")-Iaa	108	avrA, csgA, csgB, csgC, csgD, csgE, csgF, csgG, entA, entB, fepC, fepG, fimC, fimD, fimF, fimH, fimI, grvA, invA, invB, invC, invE, invF, invG, invH, invI, lpfA, lpfB, lpfC, lpfD, lpfE, mgtB, mgtC, mig.14, misL, ompA, orgA, orgB, orgC,pipB,pipB2,prgH,prgI,prgJ,prgK,ratB,sicA,sicP,sifA,sifB,sinH,sipA.sspA,sipB.sspB,sipC.sspC,sipD,slrP,sodCI,sopA,sopB.sigD,sopD,sopD2,sopE2,spaO,spaP,spaQ,spaR,spaS,…	13	SPI-1, SPI-2, SPI-3, SPI-4, SPI-5, SPI-6, SPI-9, SPI-11, SPI-13,SPI-14, SPI-16, SPI-17, SPI-19	T6SS, Gifsy-2, st313-td, spv operon, pSDV (pOU1115)
12PM0129	1065	2	aac(6")-Iaa, acrB_R717Q	109	avrA, csgA, csgB, csgC, csgD, csgE, csgF, csgG, entA, entB, fepC, fepG, fimC, fimD, fimF, fimH, fimI, grvA, invA, invB, invC, invE, invF, invG, invH, invI, invJ, lpfA, lpfB, lpfC, lpfD, lpfE, mgtB, mgtC, mig.14, misL, ompA, orgA, orgB, orgC,pipB,pipB2,prgH,prgI,prgJ,prgK,ratB,sicA,sicP,sifA,sifB,sinH,sipA.sspA,sipB.sspB,sipC.sspC,sipD,slrP,sodCI,sopA,sopB.sigD,sopD,sopD2,sopE2,spaO,spaP,spaQ,spaR…	13	SPI-1, SPI-2, SPI-3, SPI-4, SPI-5, SPI-6, SPI-9, SPI-11, SPI-13,SPI-14, SPI-16, SPI-17, SPI-19	T6SS, Gifsy-2, st313-td, spv operon, pSDV (pOU1115)
12PM0138	1074	1	aac(6")-Iaa	108	avrA, csgA, csgB, csgC, csgD, csgE, csgF, csgG, entA, entB, fepC, fepG, fimC, fimD, fimF, fimH, fimI, grvA, invA, invB, invC, invE, invF, invG, invH, invI, lpfA, lpfB, lpfC, lpfD, lpfE, mgtB, mgtC, mig.14, misL, ompA, orgA, orgB, orgC,pipB,pipB2,prgH,prgI,prgJ,prgK,ratB,sicA,sicP,sifA,sifB,sinH,sipA.sspA,sipB.sspB,sipC.sspC,sipD,slrP,sodCI,sopA,sopB.sigD,sopD,sopD2,sopE2,spaO,spaP,spaQ,spaR,spaS,…	13	SPI-1, SPI-2, SPI-3, SPI-4, SPI-5, SPI-6, SPI-9, SPI-11, SPI-13,SPI-14, SPI-16, SPI-17, SPI-19	T6SS, Gifsy-2, st313-td, spv operon, pSDV (pOU1115)
12PM0139	1075	1	aac(6")-Iaa	109	avrA, csgA, csgB, csgC, csgD, csgE, csgF, csgG, entA, entB, fepC, fepG, fimC, fimD, fimF, fimH, fimI, grvA, invA, invB, invC, invE, invF, invG, invH, invI, invJ, lpfA, lpfB, lpfC, lpfD, lpfE, mgtB, mgtC, mig.14, misL, ompA, orgA, orgB, orgC,pipB,pipB2,prgH,prgI,prgJ,prgK,ratB,sicA,sicP,sifA,sifB,sinH,sipA.sspA,sipB.sspB,sipC.sspC,sipD,slrP,sodCI,sopA,sopB.sigD,sopD,sopD2,sopE2,spaO,spaP,spaQ,spaR…	13	SPI-1, SPI-2, SPI-3, SPI-4, SPI-5, SPI-6, SPI-9, SPI-11, SPI-13,SPI-14, SPI-16, SPI-17, SPI-19	T6SS, Gifsy-2, st313-td, spv operon, pSDV (pOU1115)
12PM0180	1116	1	aac(6")-Iaa	108	avrA, csgA, csgB, csgC, csgD, csgE, csgF, csgG, entA, entB, fepC, fepG, fimC, fimD, fimF, fimH, fimI, grvA, invA, invB, invC, invE, invF, invG, invH, invI, invJ, lpfA, lpfB, lpfC, lpfD, lpfE, mgtB, mgtC, mig.14, misL, ompA, orgA, orgB, orgC,pipB,pipB2,prgH,prgI,prgJ,prgK,ratB,sicA,sicP,sifA,sifB,sinH,sipA.sspA,sipB.sspB,sipC.sspC,sipD,slrP,sodCI,sopA,sopB.sigD,sopD,sopD2,sopE2,spaO,spaP,spaQ,spaR…	13	SPI-1, SPI-2, SPI-3, SPI-4, SPI-5, SPI-6, SPI-9, SPI-11, SPI-13,SPI-14, SPI-16, SPI-17, SPI-19	T6SS, Gifsy-2, st313-td, spv operon, pSDV (pOU1115)
12PM0181	1117	1	aac(6")-Iaa	109	avrA, csgA, csgB, csgC, csgD, csgE, csgF, csgG, entA, entB, fepC, fepG, fimC, fimD, fimF, fimH, fimI, grvA, invA, invB, invC, invE, invF, invG, invH, invI, invJ, lpfA, lpfB, lpfC, lpfD, lpfE, mgtB, mgtC, mig.14, misL, ompA, orgA, orgB, orgC,pipB,pipB2,prgH,prgI,prgJ,prgK,ratB,sicA,sicP,sifA,sifB,sinH,sipA.sspA,sipB.sspB,sipC.sspC,sipD,slrP,sodCI,sopA,sopB.sigD,sopD,sopD2,sopE2,spaO,spaP,spaQ,spaR…	13	SPI-1, SPI-2, SPI-3, SPI-4, SPI-5, SPI-6, SPI-9, SPI-11, SPI-13,SPI-14, SPI-16, SPI-17, SPI-19	T6SS, Gifsy-2, st313-td, spv operon, pSDV (pOU1115)
13PM0019	1161	1	aac(6")-Iaa	109	avrA, csgA, csgB, csgC, csgD, csgE, csgF, csgG, entA, entB, fepC, fepG, fimC, fimD, fimF, fimH, fimI, grvA, invA, invB, invC, invE, invF, invG, invH, invI, invJ, lpfA, lpfB, lpfC, lpfD, lpfE, mgtB, mgtC, mig.14, misL, ompA, orgA, orgB, orgC,pipB,pipB2,prgH,prgI,prgJ,prgK,ratB,sicA,sicP,sifA,sifB,sinH,sipA.sspA,sipB.sspB,sipC.sspC,sipD,slrP,sodCI,sopA,sopB.sigD,sopD,sopD2,sopE2,spaO,spaP,spaQ,spaR…	13	SPI-1, SPI-2, SPI-3, SPI-4, SPI-5, SPI-6, SPI-9, SPI-11, SPI-13,SPI-14, SPI-16, SPI-17, SPI-19	T6SS, Gifsy-2, st313-td, spv operon, pSDV (pOU1115)
13PM0035	1177	1	aac(6")-Iaa	109	avrA, csgA, csgB, csgC, csgD, csgE, csgF, csgG, entA, entB, fepC, fepG, fimC, fimD, fimF, fimH, fimI, grvA, invA, invB, invC, invE, invF, invG, invH, invI, invJ, lpfA, lpfB, lpfC, lpfD, lpfE, mgtB, mgtC, mig.14, misL, ompA, orgA, orgB, orgC,pipB,pipB2,prgH,prgI,prgJ,prgK,ratB,sicA,sicP,sifA,sifB,sinH,sipA.sspA,sipB.sspB,sipC.sspC,sipD,slrP,sodCI,sopA,sopB.sigD,sopD,sopD2,sopE2,spaO,spaP,spaQ,spaR…	13	SPI-1, SPI-2, SPI-3, SPI-4, SPI-5, SPI-6, SPI-9, SPI-11, SPI-13,SPI-14, SPI-16, SPI-17, SPI-19	T6SS, Gifsy-2, st313-td, spv operon, pSDV (pOU1115)
13PM0095	1237	1	aac(6")-Iaa	109	avrA, csgA, csgB, csgC, csgD, csgE, csgF, csgG, entA, entB, fepC, fepG, fimC, fimD, fimF, fimH, fimI, grvA, invA, invB, invC, invE, invF, invG, invH, invI, invJ, lpfA, lpfB, lpfC, lpfD, lpfE, mgtB, mgtC, mig.14, misL, ompA, orgA, orgB, orgC,pipB,pipB2,prgH,prgI,prgJ,prgK,ratB,sicA,sicP,sifA,sifB,sinH,sipA.sspA,sipB.sspB,sipC.sspC,sipD,slrP,sodCI,sopA,sopB.sigD,sopD,sopD2,sopE2,spaO,spaP,spaQ,spaR…	13	SPI-1, SPI-2, SPI-3, SPI-4, SPI-5, SPI-6, SPI-9, SPI-11, SPI-13,SPI-14, SPI-16, SPI-17, SPI-19	T6SS, Gifsy-2, st313-td, spv operon, pSDV (pOU1115)
13PM0143	1285	1	aac(6")-Iaa	109	avrA, csgA, csgB, csgC, csgD, csgE, csgF, csgG, entA, entB, fepC, fepG, fimC, fimD, fimF, fimH, fimI, grvA, invA, invB, invC, invE, invF, invG, invH, invI, invJ, lpfA, lpfB, lpfC, lpfD, lpfE, mgtB, mgtC, mig.14, misL, ompA, orgA, orgB, orgC,pipB,pipB2,prgH,prgI,prgJ,prgK,ratB,sicA,sicP,sifA,sifB,sinH,sipA.sspA,sipB.sspB,sipC.sspC,sipD,slrP,sodCI,sopA,sopB.sigD,sopD,sopD2,sopE2,spaO,spaP,spaQ,spaR…	13	SPI-1, SPI-2, SPI-3, SPI-4, SPI-5, SPI-6, SPI-9, SPI-11, SPI-13,SPI-14, SPI-16, SPI-17, SPI-19	T6SS, Gifsy-2, st313-td, spv operon, pSDV (pOU1115)
13PM0153	1295	1	aac(6")-Iaa	109	avrA, csgA, csgB, csgC, csgD, csgE, csgF, csgG, entA, entB, fepC, fepG, fimC, fimD, fimF, fimH, fimI, grvA, invA, invB, invC, invE, invF, invG, invH, invI, invJ, lpfA, lpfB, lpfC, lpfD, lpfE, mgtB, mgtC, mig.14, misL, ompA, orgA, orgB, orgC,pipB,pipB2,prgH,prgI,prgJ,prgK,ratB,sicA,sicP,sifA,sifB,sinH,sipA.sspA,sipB.sspB,sipC.sspC,sipD,slrP,sodCI,sopA,sopB.sigD,sopD,sopD2,sopE2,spaO,spaP,spaQ,spaR…	13	SPI-1, SPI-2, SPI-3, SPI-4, SPI-5, SPI-6, SPI-9, SPI-11, SPI-13,SPI-14, SPI-16, SPI-17, SPI-19	T6SS, Gifsy-2, st313-td, spv operon, pSDV (pOU1115)
13PM0164	1306	1	aac(6")-Iaa	109	avrA, csgA, csgB, csgC, csgD, csgE, csgF, csgG, entA, entB, fepC, fepG, fimC, fimD, fimF, fimH, fimI, grvA, invA, invB, invC, invE, invF, invG, invH, invI, invJ, lpfA, lpfB, lpfC, lpfD, lpfE, mgtB, mgtC, mig.14, misL, ompA, orgA, orgB, orgC,pipB,pipB2,prgH,prgI,prgJ,prgK,ratB,sicA,sicP,sifA,sifB,sinH,sipA.sspA,sipB.sspB,sipC.sspC,sipD,slrP,sodCI,sopA,sopB.sigD,sopD,sopD2,sopE2,spaO,spaP,spaQ,spaR…	13	SPI-1, SPI-2, SPI-3, SPI-4, SPI-5, SPI-6, SPI-9, SPI-11, SPI-13,SPI-14, SPI-16, SPI-17, SPI-19	T6SS, Gifsy-2, st313-td, spv operon, pSDV (pOU1115)
16PM0007	1670	1	aac(6")-Iaa	109	avrA, csgA, csgB, csgC, csgD, csgE, csgF, csgG, entA, entB, fepC, fepG, fimC, fimD, fimF, fimH, fimI, grvA, invA, invB, invC, invE, invF, invG, invH, invI, invJ, lpfA, lpfB, lpfC, lpfD, lpfE, mgtB, mgtC, mig.14, misL, ompA, orgA, orgB, orgC,pipB,pipB2,prgH,prgI,prgJ,prgK,ratB,sicA,sicP,sifA,sifB,sinH,sipA.sspA,sipB.sspB,sipC.sspC,sipD,slrP,sodCI,sopA,sopB.sigD,sopD,sopD2,sopE2,spaO,spaP,spaQ,spaR…	13	SPI-1, SPI-2, SPI-3, SPI-4, SPI-5, SPI-6, SPI-9, SPI-11, SPI-13,SPI-14, SPI-16, SPI-17, SPI-19	T6SS, Gifsy-2, st313-td, spv operon, pSDV (pOU1115)
16PM0008	1671	1	aac(6")-Iaa	108	avrA, csgA, csgB, csgC, csgD, csgE, csgF, csgG, entA, entB, fepC, fepG, fimC, fimD, fimF, fimH, fimI, grvA, invA, invB, invC, invE, invF, invG, invH, invI, lpfA, lpfB, lpfC, lpfD, lpfE, mgtB, mgtC, mig.14, misL, ompA, orgA, orgB, orgC,pipB,pipB2,prgH,prgI,prgJ,prgK,ratB,sicA,sicP,sifA,sifB,sinH,sipA.sspA,sipB.sspB,sipC.sspC,sipD,slrP,sodCI,sopA,sopB.sigD,sopD,sopD2,sopE2,spaO,spaP,spaQ,spaR,spaS,…	13	SPI-1, SPI-2, SPI-3, SPI-4, SPI-5, SPI-6, SPI-9, SPI-11, SPI-13,SPI-14, SPI-16, SPI-17, SPI-19	T6SS, Gifsy-2, st313-td, spv operon, pSDV (pOU1115)
16PM0024	1687	1	aac(6")-Iaa	109	avrA, csgA, csgB, csgC, csgD, csgE, csgF, csgG, entA, entB, fepC, fepG, fimC, fimD, fimF, fimH, fimI, grvA, invA, invB, invC, invE, invF, invG, invH, invI, invJ, lpfA, lpfB, lpfC, lpfD, lpfE, mgtB, mgtC, mig.14, misL, ompA, orgA, orgB, orgC,pipB,pipB2,prgH,prgI,prgJ,prgK,ratB,sicA,sicP,sifA,sifB,sinH,sipA.sspA,sipB.sspB,sipC.sspC,sipD,slrP,sodCI,sopA,sopB.sigD,sopD,sopD2,sopE2,spaO,spaP,spaQ,spaR…	13	SPI-1, SPI-2, SPI-3, SPI-4, SPI-5, SPI-6, SPI-9, SPI-11, SPI-13,SPI-14, SPI-16, SPI-17, SPI-19	T6SS, Gifsy-2, st313-td, spv operon, pSDV (pOU1115)
16PM0039	1702	1	aac(6")-Iaa	109	avrA, csgA, csgB, csgC, csgD, csgE, csgF, csgG, entA, entB, fepC, fepG, fimC, fimD, fimF, fimH, fimI, grvA, invA, invB, invC, invE, invF, invG, invH, invI, invJ, lpfA, lpfB, lpfC, lpfD, lpfE, mgtB, mgtC, mig.14, misL, ompA, orgA, orgB, orgC,pipB,pipB2,prgH,prgI,prgJ,prgK,ratB,sicA,sicP,sifA,sifB,sinH,sipA.sspA,sipB.sspB,sipC.sspC,sipD,slrP,sodCI,sopA,sopB.sigD,sopD,sopD2,sopE2,spaO,spaP,spaQ,spaR…	13	SPI-1, SPI-2, SPI-3, SPI-4, SPI-5, SPI-6, SPI-9, SPI-11, SPI-13,SPI-14, SPI-16, SPI-17, SPI-19	T6SS, Gifsy-2, st313-td, spv operon, pSDV (pOU1115)
16PM0057	1720	1	aac(6")-Iaa	109	avrA, csgA, csgB, csgC, csgD, csgE, csgF, csgG, entA, entB, fepC, fepG, fimC, fimD, fimF, fimH, fimI, grvA, invA, invB, invC, invE, invF, invG, invH, invI, invJ, lpfA, lpfB, lpfC, lpfD, lpfE, mgtB, mgtC, mig.14, misL, ompA, orgA, orgB, orgC,pipB,pipB2,prgH,prgI,prgJ,prgK,ratB,sicA,sicP,sifA,sifB,sinH,sipA.sspA,sipB.sspB,sipC.sspC,sipD,slrP,sodCI,sopA,sopB.sigD,sopD,sopD2,sopE2,spaO,spaP,spaQ,spaR…	13	SPI-1, SPI-2, SPI-3, SPI-4, SPI-5, SPI-6, SPI-9, SPI-11, SPI-13,SPI-14, SPI-16, SPI-17, SPI-19	T6SS, Gifsy-2, st313-td, spv operon, pSDV (pOU1115)
16PM0136	1799	1	aac(6")-Iaa	109	avrA, csgA, csgB, csgC, csgD, csgE, csgF, csgG, entA, entB, fepC, fepG, fimC, fimD, fimF, fimH, fimI, grvA, invA, invB, invC, invE, invF, invG, invH, invI, invJ, lpfA, lpfB, lpfC, lpfD, lpfE, mgtB, mgtC, mig.14, misL, ompA, orgA, orgB, orgC,pipB,pipB2,prgH,prgI,prgJ,prgK,ratB,sicA,sicP,sifA,sifB,sinH,sipA.sspA,sipB.sspB,sipC.sspC,sipD,slrP,sodCI,sopA,sopB.sigD,sopD,sopD2,sopE2,spaO,spaP,spaQ,spaR…	13	SPI-1, SPI-2, SPI-3, SPI-4, SPI-5, SPI-6, SPI-9, SPI-11, SPI-13,SPI-14, SPI-16, SPI-17, SPI-19	T6SS, Gifsy-2, st313-td, spv operon, pSDV (pOU1115)
16PM0173	1836	1	aac(6")-Iaa	109	avrA, csgA, csgB, csgC, csgD, csgE, csgF, csgG, entA, entB, fepC, fepG, fimC, fimD, fimF, fimH, fimI, grvA, invA, invB, invC, invE, invF, invG, invH, invI, invJ, lpfA, lpfB, lpfC, lpfD, lpfE, mgtB, mgtC, mig.14, misL, ompA, orgA, orgB, orgC,pipB,pipB2,prgH,prgI,prgJ,prgK,ratB,sicA,sicP,sifA,sifB,sinH,sipA.sspA,sipB.sspB,sipC.sspC,sipD,slrP,sodCI,sopA,sopB.sigD,sopD,sopD2,sopE2,spaO,spaP,spaQ,spaR…	13	SPI-1, SPI-2, SPI-3, SPI-4, SPI-5, SPI-6, SPI-9, SPI-11, SPI-13,SPI-14, SPI-16, SPI-17, SPI-19	T6SS, Gifsy-2, st313-td, spv operon, pSDV (pOU1115)
16PM0255	1918	1	aac(6")-Iaa	109	avrA, csgA, csgB, csgC, csgD, csgE, csgF, csgG, entA, entB, fepC, fepG, fimC, fimD, fimF, fimH, fimI, grvA, invA, invB, invC, invE, invF, invG, invH, invI, invJ, lpfA, lpfB, lpfC, lpfD, lpfE, mgtB, mgtC, mig.14, misL, ompA, orgA, orgB, orgC,pipB,pipB2,prgH,prgI,prgJ,prgK,ratB,sicA,sicP,sifA,sifB,sinH,sipA.sspA,sipB.sspB,sipC.sspC,sipD,slrP,sodCI,sopA,sopB.sigD,sopD,sopD2,sopE2,spaO,spaP,spaQ,spaR…	13	SPI-1, SPI-2, SPI-3, SPI-4, SPI-5, SPI-6, SPI-9, SPI-11, SPI-13,SPI-14, SPI-16, SPI-17, SPI-19	T6SS, Gifsy-2, st313-td, spv operon, pSDV (pOU1115)
16PM0265	1928	1	aac(6")-Iaa	109	avrA, csgA, csgB, csgC, csgD, csgE, csgF, csgG, entA, entB, fepC, fepG, fimC, fimD, fimF, fimH, fimI, grvA, invA, invB, invC, invE, invF, invG, invH, invI, invJ, lpfA, lpfB, lpfC, lpfD, lpfE, mgtB, mgtC, mig.14, misL, ompA, orgA, orgB, orgC,pipB,pipB2,prgH,prgI,prgJ,prgK,ratB,sicA,sicP,sifA,sifB,sinH,sipA.sspA,sipB.sspB,sipC.sspC,sipD,slrP,sodCI,sopA,sopB.sigD,sopD,sopD2,sopE2,spaO,spaP,spaQ,spaR…	13	SPI-1, SPI-2, SPI-3, SPI-4, SPI-5, SPI-6, SPI-9, SPI-11, SPI-13,SPI-14, SPI-16, SPI-17, SPI-19	T6SS, Gifsy-2, st313-td, spv operon, pSDV (pOU1115)
16PM0273	1936	1	aac(6")-Iaa	109	avrA, csgA, csgB, csgC, csgD, csgE, csgF, csgG, entA, entB, fepC, fepG, fimC, fimD, fimF, fimH, fimI, grvA, invA, invB, invC, invE, invF, invG, invH, invI, invJ, lpfA, lpfB, lpfC, lpfD, lpfE, mgtB, mgtC, mig.14, misL, ompA, orgA, orgB, orgC,pipB,pipB2,prgH,prgI,prgJ,prgK,ratB,sicA,sicP,sifA,sifB,sinH,sipA.sspA,sipB.sspB,sipC.sspC,sipD,slrP,sodCI,sopA,sopB.sigD,sopD,sopD2,sopE2,spaO,spaP,spaQ,spaR…	13	SPI-1, SPI-2, SPI-3, SPI-4, SPI-5, SPI-6, SPI-9, SPI-11, SPI-13,SPI-14, SPI-16, SPI-17, SPI-19	T6SS, Gifsy-2, st313-td, spv operon, pSDV (pOU1115)
16PM0284	1947	1	aac(6")-Iaa	109	avrA, csgA, csgB, csgC, csgD, csgE, csgF, csgG, entA, entB, fepC, fepG, fimC, fimD, fimF, fimH, fimI, grvA, invA, invB, invC, invE, invF, invG, invH, invI, invJ, lpfA, lpfB, lpfC, lpfD, lpfE, mgtB, mgtC, mig.14, misL, ompA, orgA, orgB, orgC,pipB,pipB2,prgH,prgI,prgJ,prgK,ratB,sicA,sicP,sifA,sifB,sinH,sipA.sspA,sipB.sspB,sipC.sspC,sipD,slrP,sodCI,sopA,sopB.sigD,sopD,sopD2,sopE2,spaO,spaP,spaQ,spaR…	13	SPI-1, SPI-2, SPI-3, SPI-4, SPI-5, SPI-6, SPI-9, SPI-11, SPI-13,SPI-14, SPI-16, SPI-17, SPI-19	T6SS, Gifsy-2, st313-td, spv operon, pSDV (pOU1115)
16PM0286	1949	1	aac(6")-Iaa	109	avrA, csgA, csgB, csgC, csgD, csgE, csgF, csgG, entA, entB, fepC, fepG, fimC, fimD, fimF, fimH, fimI, grvA, invA, invB, invC, invE, invF, invG, invH, invI, invJ, lpfA, lpfB, lpfC, lpfD, lpfE, mgtB, mgtC, mig.14, misL, ompA, orgA, orgB, orgC,pipB,pipB2,prgH,prgI,prgJ,prgK,ratB,sicA,sicP,sifA,sifB,sinH,sipA.sspA,sipB.sspB,sipC.sspC,sipD,slrP,sodCI,sopA,sopB.sigD,sopD,sopD2,sopE2,spaO,spaP,spaQ,spaR…	13	SPI-1, SPI-2, SPI-3, SPI-4, SPI-5, SPI-6, SPI-9, SPI-11, SPI-13,SPI-14, SPI-16, SPI-17, SPI-19	T6SS, Gifsy-2, st313-td, spv operon, pSDV (pOU1115)
16PM0288	1951	1	aac(6")-Iaa	109	avrA, csgA, csgB, csgC, csgD, csgE, csgF, csgG, entA, entB, fepC, fepG, fimC, fimD, fimF, fimH, fimI, grvA, invA, invB, invC, invE, invF, invG, invH, invI, invJ, lpfA, lpfB, lpfC, lpfD, lpfE, mgtB, mgtC, mig.14, misL, ompA, orgA, orgB, orgC,pipB,pipB2,prgH,prgI,prgJ,prgK,ratB,sicA,sicP,sifA,sifB,sinH,sipA.sspA,sipB.sspB,sipC.sspC,sipD,slrP,sodCI,sopA,sopB.sigD,sopD,sopD2,sopE2,spaO,spaP,spaQ,spaR…	13	SPI-1, SPI-2, SPI-3, SPI-4, SPI-5, SPI-6, SPI-9, SPI-11, SPI-13,SPI-14, SPI-16, SPI-17, SPI-19	T6SS, Gifsy-2, st313-td, spv operon, pSDV (pOU1115)
17PM0003	1975	1	aac(6")-Iaa	109	avrA, csgA, csgB, csgC, csgD, csgE, csgF, csgG, entA, entB, fepC, fepG, fimC, fimD, fimF, fimH, fimI, grvA, invA, invB, invC, invE, invF, invG, invH, invI, invJ, lpfA, lpfB, lpfC, lpfD, lpfE, mgtB, mgtC, mig.14, misL, ompA, orgA, orgB, orgC,pipB,pipB2,prgH,prgI,prgJ,prgK,ratB,sicA,sicP,sifA,sifB,sinH,sipA.sspA,sipB.sspB,sipC.sspC,sipD,slrP,sodCI,sopA,sopB.sigD,sopD,sopD2,sopE2,spaO,spaP,spaQ,spaR…	13	SPI-1, SPI-2, SPI-3, SPI-4, SPI-5, SPI-6, SPI-9, SPI-11, SPI-13,SPI-14, SPI-16, SPI-17, SPI-19	T6SS, Gifsy-2, st313-td, spv operon, pSDV (pOU1115)
17PM0032	2004	1	aac(6")-Iaa	109	avrA, csgA, csgB, csgC, csgD, csgE, csgF, csgG, entA, entB, fepC, fepG, fimC, fimD, fimF, fimH, fimI, grvA, invA, invB, invC, invE, invF, invG, invH, invI, invJ, lpfA, lpfB, lpfC, lpfD, lpfE, mgtB, mgtC, mig.14, misL, ompA, orgA, orgB, orgC,pipB,pipB2,prgH,prgI,prgJ,prgK,ratB,sicA,sicP,sifA,sifB,sinH,sipA.sspA,sipB.sspB,sipC.sspC,sipD,slrP,sodCI,sopA,sopB.sigD,sopD,sopD2,sopE2,spaO,spaP,spaQ,spaR…	13	SPI-1, SPI-2, SPI-3, SPI-4, SPI-5, SPI-6, SPI-9, SPI-11, SPI-13,SPI-14, SPI-16, SPI-17, SPI-19	T6SS, Gifsy-2, st313-td, spv operon, pSDV (pOU1115)
17PM0035	2007	1	aac(6")-Iaa	109	avrA, csgA, csgB, csgC, csgD, csgE, csgF, csgG, entA, entB, fepC, fepG, fimC, fimD, fimF, fimH, fimI, grvA, invA, invB, invC, invE, invF, invG, invH, invI, invJ, lpfA, lpfB, lpfC, lpfD, lpfE, mgtB, mgtC, mig.14, misL, ompA, orgA, orgB, orgC,pipB,pipB2,prgH,prgI,prgJ,prgK,ratB,sicA,sicP,sifA,sifB,sinH,sipA.sspA,sipB.sspB,sipC.sspC,sipD,slrP,sodCI,sopA,sopB.sigD,sopD,sopD2,sopE2,spaO,spaP,spaQ,spaR…	13	SPI-1, SPI-2, SPI-3, SPI-4, SPI-5, SPI-6, SPI-9, SPI-11, SPI-13,SPI-14, SPI-16, SPI-17, SPI-19	T6SS, Gifsy-2, st313-td, spv operon, pSDV (pOU1115)
17PM0052	2024	1	aac(6")-Iaa	109	avrA, csgA, csgB, csgC, csgD, csgE, csgF, csgG, entA, entB, fepC, fepG, fimC, fimD, fimF, fimH, fimI, grvA, invA, invB, invC, invE, invF, invG, invH, invI, invJ, lpfA, lpfB, lpfC, lpfD, lpfE, mgtB, mgtC, mig.14, misL, ompA, orgA, orgB, orgC,pipB,pipB2,prgH,prgI,prgJ,prgK,ratB,sicA,sicP,sifA,sifB,sinH,sipA.sspA,sipB.sspB,sipC.sspC,sipD,slrP,sodCI,sopA,sopB.sigD,sopD,sopD2,sopE2,spaO,spaP,spaQ,spaR…	13	SPI-1, SPI-2, SPI-3, SPI-4, SPI-5, SPI-6, SPI-9, SPI-11, SPI-13,SPI-14, SPI-16, SPI-17, SPI-19	T6SS, Gifsy-2, st313-td, spv operon, pSDV (pOU1115)
17PM0080	2052	1	aac(6")-Iaa	108	avrA, csgA, csgB, csgC, csgD, csgE, csgF, csgG, entA, entB, fepC, fepG, fimC, fimD, fimF, fimH, fimI, grvA, invA, invB, invC, invE, invF, invG, invH, invI, lpfA, lpfB, lpfC, lpfD, lpfE, mgtB, mgtC, mig.14, misL, ompA, orgA, orgB, orgC,pipB,pipB2,prgH,prgI,prgJ,prgK,ratB,sicA,sicP,sifA,sifB,sinH,sipA.sspA,sipB.sspB,sipC.sspC,sipD,slrP,sodCI,sopA,sopB.sigD,sopD,sopD2,sopE2,spaO,spaP,spaQ,spaR,spaS,…	13	SPI-1, SPI-2, SPI-3, SPI-4, SPI-5, SPI-6, SPI-9, SPI-11, SPI-13,SPI-14, SPI-16, SPI-17, SPI-19	T6SS, Gifsy-2, st313-td, spv operon, pSDV (pOU1115)
17PM0110	2082	1	aac(6")-Iaa	109	avrA, csgA, csgB, csgC, csgD, csgE, csgF, csgG, entA, entB, fepC, fepG, fimC, fimD, fimF, fimH, fimI, grvA, invA, invB, invC, invE, invF, invG, invH, invI, invJ, lpfA, lpfB, lpfC, lpfD, lpfE, mgtB, mgtC, mig.14, misL, ompA, orgA, orgB, orgC,pipB,pipB2,prgH,prgI,prgJ,prgK,ratB,sicA,sicP,sifA,sifB,sinH,sipA.sspA,sipB.sspB,sipC.sspC,sipD,slrP,sodCI,sopA,sopB.sigD,sopD,sopD2,sopE2,spaO,spaP,spaQ,spaR…	13	SPI-1, SPI-2, SPI-3, SPI-4, SPI-5, SPI-6, SPI-9, SPI-11, SPI-13,SPI-14, SPI-16, SPI-17, SPI-19	T6SS, Gifsy-2, st313-td, spv operon, pSDV (pOU1115)
17PM0145	2117	1	aac(6")-Iaa	108	avrA, csgA, csgB, csgC, csgD, csgE, csgF, csgG, entA, entB, fepC, fepG, fimC, fimD, fimF, fimH, fimI, grvA, invA, invB, invC, invE, invF, invG, invH, invI, lpfA, lpfB, lpfC, lpfD, lpfE, mgtB, mgtC, mig.14, misL, ompA, orgA, orgB, orgC,pipB,pipB2,prgH,prgI,prgJ,prgK,ratB,sicA,sicP,sifA,sifB,sinH,sipA.sspA,sipB.sspB,sipC.sspC,sipD,slrP,sodCI,sopA,sopB.sigD,sopD,sopD2,sopE2,spaO,spaP,spaQ,spaR,spaS,…	13	SPI-1, SPI-2, SPI-3, SPI-4, SPI-5, SPI-6, SPI-9, SPI-11, SPI-13,SPI-14, SPI-16, SPI-17, SPI-19	T6SS, Gifsy-2, st313-td, spv operon, pSDV (pOU1115)
17PM0184	2156	1	aac(6")-Iaa	109	avrA, csgA, csgB, csgC, csgD, csgE, csgF, csgG, entA, entB, fepC, fepG, fimC, fimD, fimF, fimH, fimI, grvA, invA, invB, invC, invE, invF, invG, invH, invI, invJ, lpfA, lpfB, lpfC, lpfD, lpfE, mgtB, mgtC, mig.14, misL, ompA, orgA, orgB, orgC,pipB,pipB2,prgH,prgI,prgJ,prgK,ratB,sicA,sicP,sifA,sifB,sinH,sipA.sspA,sipB.sspB,sipC.sspC,sipD,slrP,sodCI,sopA,sopB.sigD,sopD,sopD2,sopE2,spaO,spaP,spaQ,spaR…	13	SPI-1, SPI-2, SPI-3, SPI-4, SPI-5, SPI-6, SPI-9, SPI-11, SPI-13,SPI-14, SPI-16, SPI-17, SPI-19	T6SS, Gifsy-2, st313-td, spv operon, pSDV (pOU1115)
17PM0214	2186	1	aac(6")-Iaa	109	avrA, csgA, csgB, csgC, csgD, csgE, csgF, csgG, entA, entB, fepC, fepG, fimC, fimD, fimF, fimH, fimI, grvA, invA, invB, invC, invE, invF, invG, invH, invI, invJ, lpfA, lpfB, lpfC, lpfD, lpfE, mgtB, mgtC, mig.14, misL, ompA, orgA, orgB, orgC,pipB,pipB2,prgH,prgI,prgJ,prgK,ratB,sicA,sicP,sifA,sifB,sinH,sipA.sspA,sipB.sspB,sipC.sspC,sipD,slrP,sodCI,sopA,sopB.sigD,sopD,sopD2,sopE2,spaO,spaP,spaQ,spaR…	13	SPI-1, SPI-2, SPI-3, SPI-4, SPI-5, SPI-6, SPI-9, SPI-11, SPI-13,SPI-14, SPI-16, SPI-17, SPI-19	T6SS, Gifsy-2, st313-td, spv operon, pSDV (pOU1115)
17PM0222	2194	1	aac(6")-Iaa	109	avrA, csgA, csgB, csgC, csgD, csgE, csgF, csgG, entA, entB, fepC, fepG, fimC, fimD, fimF, fimH, fimI, grvA, invA, invB, invC, invE, invF, invG, invH, invI, invJ, lpfA, lpfB, lpfC, lpfD, lpfE, mgtB, mgtC, mig.14, misL, ompA, orgA, orgB, orgC,pipB,pipB2,prgH,prgI,prgJ,prgK,ratB,sicA,sicP,sifA,sifB,sinH,sipA.sspA,sipB.sspB,sipC.sspC,sipD,slrP,sodCI,sopA,sopB.sigD,sopD,sopD2,sopE2,spaO,spaP,spaQ,spaR…	13	SPI-1, SPI-2, SPI-3, SPI-4, SPI-5, SPI-6, SPI-9, SPI-11, SPI-13,SPI-14, SPI-16, SPI-17, SPI-19	T6SS, Gifsy-2, st313-td, spv operon, pSDV (pOU1115)
17PM0246	2218	1	aac(6")-Iaa	109	avrA, csgA, csgB, csgC, csgD, csgE, csgF, csgG, entA, entB, fepC, fepG, fimC, fimD, fimF, fimH, fimI, grvA, invA, invB, invC, invE, invF, invG, invH, invI, invJ, lpfA, lpfB, lpfC, lpfD, lpfE, mgtB, mgtC, mig.14, misL, ompA, orgA, orgB, orgC,pipB,pipB2,prgH,prgI,prgJ,prgK,ratB,sicA,sicP,sifA,sifB,sinH,sipA.sspA,sipB.sspB,sipC.sspC,sipD,slrP,sodCI,sopA,sopB.sigD,sopD,sopD2,sopE2,spaO,spaP,spaQ,spaR…	13	SPI-1, SPI-2, SPI-3, SPI-4, SPI-5, SPI-6, SPI-9, SPI-11, SPI-13,SPI-14, SPI-16, SPI-17, SPI-19	T6SS, Gifsy-2, st313-td, spv operon, pSDV (pOU1115)
17PM0267	2239	1	aac(6")-Iaa	109	avrA, csgA, csgB, csgC, csgD, csgE, csgF, csgG, entA, entB, fepC, fepG, fimC, fimD, fimF, fimH, fimI, grvA, invA, invB, invC, invE, invF, invG, invH, invI, invJ, lpfA, lpfB, lpfC, lpfD, lpfE, mgtB, mgtC, mig.14, misL, ompA, orgA, orgB, orgC,pipB,pipB2,prgH,prgI,prgJ,prgK,ratB,sicA,sicP,sifA,sifB,sinH,sipA.sspA,sipB.sspB,sipC.sspC,sipD,slrP,sodCI,sopA,sopB.sigD,sopD,sopD2,sopE2,spaO,spaP,spaQ,spaR…	13	SPI-1, SPI-2, SPI-3, SPI-4, SPI-5, SPI-6, SPI-9, SPI-11, SPI-13,SPI-14, SPI-16, SPI-17, SPI-19	T6SS, Gifsy-2, st313-td, spv operon, pSDV (pOU1115)
17PM0307	2278	1	aac(6")-Iaa	109	avrA, csgA, csgB, csgC, csgD, csgE, csgF, csgG, entA, entB, fepC, fepG, fimC, fimD, fimF, fimH, fimI, grvA, invA, invB, invC, invE, invF, invG, invH, invI, invJ, lpfA, lpfB, lpfC, lpfD, lpfE, mgtB, mgtC, mig.14, misL, ompA, orgA, orgB, orgC,pipB,pipB2,prgH,prgI,prgJ,prgK,ratB,sicA,sicP,sifA,sifB,sinH,sipA.sspA,sipB.sspB,sipC.sspC,sipD,slrP,sodCI,sopA,sopB.sigD,sopD,sopD2,sopE2,spaO,spaP,spaQ,spaR…	13	SPI-1, SPI-2, SPI-3, SPI-4, SPI-5, SPI-6, SPI-9, SPI-11, SPI-13,SPI-14, SPI-16, SPI-17, SPI-19	T6SS, Gifsy-2, st313-td, spv operon, pSDV (pOU1115)
17PM0314	2285	1	aac(6")-Iaa	109	avrA, csgA, csgB, csgC, csgD, csgE, csgF, csgG, entA, entB, fepC, fepG, fimC, fimD, fimF, fimH, fimI, grvA, invA, invB, invC, invE, invF, invG, invH, invI, invJ, lpfA, lpfB, lpfC, lpfD, lpfE, mgtB, mgtC, mig.14, misL, ompA, orgA, orgB, orgC,pipB,pipB2,prgH,prgI,prgJ,prgK,ratB,sicA,sicP,sifA,sifB,sinH,sipA.sspA,sipB.sspB,sipC.sspC,sipD,slrP,sodCI,sopA,sopB.sigD,sopD,sopD2,sopE2,spaO,spaP,spaQ,spaR…	13	SPI-1, SPI-2, SPI-3, SPI-4, SPI-5, SPI-6, SPI-9, SPI-11, SPI-13,SPI-14, SPI-16, SPI-17, SPI-19	T6SS, Gifsy-2, st313-td, spv operon, pSDV (pOU1115)
18PM0001	2301	1	aac(6")-Iaa	109	avrA, csgA, csgB, csgC, csgD, csgE, csgF, csgG, entA, entB, fepC, fepG, fimC, fimD, fimF, fimH, fimI, grvA, invA, invB, invC, invE, invF, invG, invH, invI, invJ, lpfA, lpfB, lpfC, lpfD, lpfE, mgtB, mgtC, mig.14, misL, ompA, orgA, orgB, orgC,pipB,pipB2,prgH,prgI,prgJ,prgK,ratB,sicA,sicP,sifA,sifB,sinH,sipA.sspA,sipB.sspB,sipC.sspC,sipD,slrP,sodCI,sopA,sopB.sigD,sopD,sopD2,sopE2,spaO,spaP,spaQ,spaR…	13	SPI-1, SPI-2, SPI-3, SPI-4, SPI-5, SPI-6, SPI-9, SPI-11, SPI-13,SPI-14, SPI-16, SPI-17, SPI-19	T6SS, Gifsy-2, st313-td, spv operon, pSDV (pOU1115)
18PM0003	2303	1	aac(6")-Iaa	114	avrA, csgA, csgB, csgC, csgD, csgE, csgF, csgG, entA, entB, fepC, fepG, fimC, fimD, fimF, fimH, fimI, grvA, invA, invB, invC, invE, invF, invG, invH, invI, invJ, lpfA, lpfB, lpfC, lpfD, lpfE, mgtB, mgtC, mig.14, misL, ompA, orgA, orgB, orgC,pefA,pefB,pefC,pefD,pipB,pipB2,prgH,prgI,prgJ,prgK,ratB,rck,sicA,sicP,sifA,sifB,sinH,sipA.sspA,sipB.sspB,sipC.sspC,sipD,slrP,sodCI,sopA,sopB.sigD,sopD,sopD2,s…	13	SPI-1, SPI-2, SPI-3, SPI-4, SPI-5, SPI-6, SPI-9, SPI-11, SPI-13,SPI-14, SPI-16, SPI-17, SPI-19	T6SS, Gifsy-2, st313-td, spv operon, pSDV (pOU1115)
18PM0026	2326	1	aac(6")-Iaa	109	avrA, csgA, csgB, csgC, csgD, csgE, csgF, csgG, entA, entB, fepC, fepG, fimC, fimD, fimF, fimH, fimI, grvA, invA, invB, invC, invE, invF, invG, invH, invI, invJ, lpfA, lpfB, lpfC, lpfD, lpfE, mgtB, mgtC, mig.14, misL, ompA, orgA, orgB, orgC,pipB,pipB2,prgH,prgI,prgJ,prgK,ratB,sicA,sicP,sifA,sifB,sinH,sipA.sspA,sipB.sspB,sipC.sspC,sipD,slrP,sodCI,sopA,sopB.sigD,sopD,sopD2,sopE2,spaO,spaP,spaQ,spaR…	13	SPI-1, SPI-2, SPI-3, SPI-4, SPI-5, SPI-6, SPI-9, SPI-11, SPI-13,SPI-14, SPI-16, SPI-17, SPI-19	T6SS, Gifsy-2, st313-td, spv operon, pSDV (pOU1115)
18PM0065	2365	1	aac(6")-Iaa	109	avrA, csgA, csgB, csgC, csgD, csgE, csgF, csgG, entA, entB, fepC, fepG, fimC, fimD, fimF, fimH, fimI, grvA, invA, invB, invC, invE, invF, invG, invH, invI, invJ, lpfA, lpfB, lpfC, lpfD, lpfE, mgtB, mgtC, mig.14, misL, ompA, orgA, orgB, orgC,pipB,pipB2,prgH,prgI,prgJ,prgK,ratB,sicA,sicP,sifA,sifB,sinH,sipA.sspA,sipB.sspB,sipC.sspC,sipD,slrP,sodCI,sopA,sopB.sigD,sopD,sopD2,sopE2,spaO,spaP,spaQ,spaR…	13	SPI-1, SPI-2, SPI-3, SPI-4, SPI-5, SPI-6, SPI-9, SPI-11, SPI-13,SPI-14, SPI-16, SPI-17, SPI-19	T6SS, Gifsy-2, st313-td, spv operon, pSDV (pOU1115)
18PM0088	2388	1	aac(6")-Iaa	109	avrA, csgA, csgB, csgC, csgD, csgE, csgF, csgG, entA, entB, fepC, fepG, fimC, fimD, fimF, fimH, fimI, grvA, invA, invB, invC, invE, invF, invG, invH, invI, invJ, lpfA, lpfB, lpfC, lpfD, lpfE, mgtB, mgtC, mig.14, misL, ompA, orgA, orgB, orgC,pipB,pipB2,prgH,prgI,prgJ,prgK,ratB,sicA,sicP,sifA,sifB,sinH,sipA.sspA,sipB.sspB,sipC.sspC,sipD,slrP,sodCI,sopA,sopB.sigD,sopD,sopD2,sopE2,spaO,spaP,spaQ,spaR…	13	SPI-1, SPI-2, SPI-3, SPI-4, SPI-5, SPI-6, SPI-9, SPI-11, SPI-13,SPI-14, SPI-16, SPI-17, SPI-19	T6SS, Gifsy-2, st313-td, spv operon, pSDV (pOU1115)
18PM0117	2417	1	aac(6")-Iaa	109	avrA, csgA, csgB, csgC, csgD, csgE, csgF, csgG, entA, entB, fepC, fepG, fimC, fimD, fimF, fimH, fimI, grvA, invA, invB, invC, invE, invF, invG, invH, invI, invJ, lpfA, lpfB, lpfC, lpfD, lpfE, mgtB, mgtC, mig.14, misL, ompA, orgA, orgB, orgC,pipB,pipB2,prgH,prgI,prgJ,prgK,ratB,sicA,sicP,sifA,sifB,sinH,sipA.sspA,sipB.sspB,sipC.sspC,sipD,slrP,sodCI,sopA,sopB.sigD,sopD,sopD2,sopE2,spaO,spaP,spaQ,spaR…	13	SPI-1, SPI-2, SPI-3, SPI-4, SPI-5, SPI-6, SPI-9, SPI-11, SPI-13,SPI-14, SPI-16, SPI-17, SPI-19	T6SS, Gifsy-2, st313-td, spv operon, pSDV (pOU1115)
18PM0129	2429	1	aac(6")-Iaa	108	avrA, csgA, csgB, csgC, csgD, csgE, csgF, csgG, entA, entB, fepC, fepG, fimC, fimD, fimF, fimH, fimI, grvA, invA, invB, invC, invE, invF, invG, invH, invI, invJ, lpfA, lpfB, lpfC, lpfD, lpfE, mgtB, mgtC, mig.14, misL, ompA, orgA, orgB, orgC,pipB,pipB2,prgH,prgI,prgJ,prgK,ratB,sicA,sicP,sifA,sifB,sinH,sipA.sspA,sipB.sspB,sipC.sspC,sipD,slrP,sodCI,sopA,sopB.sigD,sopD,sopD2,sopE2,spaO,spaP,spaQ,spaR…	13	SPI-1, SPI-2, SPI-3, SPI-4, SPI-5, SPI-6, SPI-9, SPI-11, SPI-13,SPI-14, SPI-16, SPI-17, SPI-19	T6SS, Gifsy-2, st313-td, spv operon, pSDV (pOU1115)
