# Supplementary material for: Epidemiological Analysis of Salmonella enterica subsp. enterica Serovar Dublin in German Cattle Herds Using Whole-Genome Sequencing
Source: Microbiol Spectr. 2021 Sep 15;9(2):e00332-21. doi: 10.1128/Spectrum.00332-21 (PMC8557873; doi:10.1128/Spectrum.00332-21)
Supplement: SUPPLEMENTAL FILE 3 — Supplemental material. Download SPECTRUM00332-21_Supp_3.xlsx, XLSX file, 0.9 MB [file spectrum00332-21_supp_3.xlsx]

## Sheet: cgSNPst Germany
Dataset S3. CgSNPs distance matrix for the Salmonella Dublin strains from Germany.
ID	Strain	05PM0013	05PM0019	05PM0074	05PM0089	05PM0104	06PM0006	06PM0014	06PM0062	07PM0086	07PM0108	08PM0033	08PM0038	09PM0016	09PM0086	09PM0088	09PM0092	10PM0020	10PM0029	11PM0002	11PM0005	11PM0021	11PM0022	11PM0032	11PM0112	11PM0229	11PM0240	11PM0244	12PM0039	12PM0041	12PM0129	12PM0138	12PM0139	12PM0180	12PM0181	13PM0019	13PM0035	13PM0095	13PM0143	13PM0153	13PM0164	16PM0007	16PM0008	16PM0024	16PM0039	16PM0057	16PM0136	16PM0173	16PM0255
05PM0013	13	0	71	79	186	143	78	68	132	151	85	148	159	82	75	128	143	202	130	125	128	137	119	347	132	85	489	85	152	120	78	126	152	337	75	106	73	142	144	126	148	151	131	150	110	84	90	71	137
05PM0019	19	71	0	32	155	112	27	15	101	120	46	117	128	43	28	97	112	171	99	94	97	106	88	316	101	38	458	46	121	89	27	95	121	306	30	75	26	111	113	95	117	120	100	119	79	45	79	24	106
05PM0074	74	79	32	0	163	120	39	29	109	128	54	125	136	51	28	105	120	179	107	102	105	114	96	324	109	38	466	54	129	97	39	103	129	314	38	83	26	119	121	103	125	128	108	127	87	53	87	32	114
05PM0089	89	186	155	163	0	156	160	152	145	164	169	161	172	166	159	126	141	110	128	123	141	135	117	335	130	167	477	169	165	118	160	124	165	325	159	104	157	155	157	124	161	164	129	163	108	168	194	155	135
05PM0104	104	143	112	120	156	0	117	109	51	70	126	45	78	123	116	99	114	173	101	96	47	108	90	318	103	124	460	126	71	91	119	97	71	308	116	77	114	41	63	97	45	70	102	47	81	125	151	112	108
06PM0006	158	78	27	39	160	117	0	24	106	125	53	122	133	50	35	102	117	176	104	99	102	111	93	321	106	43	463	53	126	94	12	100	126	311	37	80	33	116	118	100	122	125	105	124	84	52	86	31	111
06PM0014	166	68	15	29	152	109	24	0	98	117	43	114	125	40	25	94	109	168	96	91	94	103	85	313	98	35	455	43	118	86	24	92	118	303	27	72	23	108	110	92	114	117	97	116	76	42	76	21	103
06PM0062	197	132	101	109	145	51	106	98	0	59	115	56	41	112	105	88	103	162	90	85	10	97	79	307	92	113	449	115	60	80	108	86	60	297	105	66	103	50	52	86	56	59	91	58	70	114	140	101	97
07PM0086	326	151	120	128	164	70	125	117	59	0	134	73	86	131	124	107	122	181	107	104	55	116	98	326	109	132	468	134	79	99	127	105	79	314	124	85	122	69	19	105	73	78	110	75	89	133	159	120	114
07PM0108	348	85	46	54	169	126	53	43	115	134	0	131	142	45	50	111	126	185	113	108	111	120	102	330	115	60	472	48	135	103	53	109	135	320	50	89	48	125	127	109	131	134	114	133	93	47	93	46	120
08PM0033	402	148	117	125	161	45	122	114	56	73	131	0	83	128	121	104	119	178	104	101	52	113	95	323	106	129	465	131	76	96	124	102	76	311	121	82	119	46	68	102	38	75	107	40	86	130	156	117	111
08PM0038	407	159	128	136	172	78	133	125	41	86	142	83	0	139	132	115	130	189	117	112	37	124	106	334	119	140	476	142	87	107	135	113	87	324	132	93	130	77	79	113	83	86	118	85	97	141	167	128	124
09PM0016	523	82	43	51	166	123	50	40	112	131	45	128	139	0	47	108	123	182	110	105	108	117	99	327	112	57	469	27	132	100	50	106	132	317	47	86	45	122	124	106	128	131	111	130	90	8	90	43	117
09PM0086	593	75	28	28	159	116	35	25	105	124	50	121	132	47	0	101	116	175	103	98	101	110	92	320	105	34	462	50	125	93	35	99	125	310	34	79	16	115	117	99	121	124	104	123	83	49	83	28	110
09PM0088	595	128	97	105	126	99	102	94	88	107	111	104	115	108	101	0	15	142	64	59	84	37	19	287	66	109	429	111	108	36	104	42	108	277	101	40	99	98	100	26	104	107	47	106	44	110	136	97	71
09PM0092	599	143	112	120	141	114	117	109	103	122	126	119	130	123	116	15	0	157	79	74	99	52	34	302	81	124	444	126	123	51	119	57	123	292	116	55	114	113	115	41	119	122	62	121	59	125	151	112	86
10PM0020	636	202	171	179	110	173	176	168	162	181	185	178	189	182	175	142	157	0	144	139	158	151	133	351	146	183	493	185	182	134	178	140	182	341	175	120	173	172	174	140	178	181	145	180	124	184	210	171	151
10PM0029	645	130	99	107	128	101	104	96	90	107	113	104	117	110	103	64	79	144	0	43	86	73	55	289	4	111	431	113	110	56	106	62	110	277	103	32	101	100	102	62	104	109	67	106	36	112	138	99	9
11PM0002	683	125	94	102	123	96	99	91	85	104	108	101	112	105	98	59	74	139	43	0	81	68	50	284	45	106	426	108	105	51	101	57	105	274	98	27	96	95	97	57	101	104	62	103	31	107	133	94	50
11PM0005	686	128	97	105	141	47	102	94	10	55	111	52	37	108	101	84	99	158	86	81	0	93	75	303	88	109	445	111	56	76	104	82	56	293	101	62	99	46	48	82	52	55	87	54	66	110	136	97	93
11PM0021	702	137	106	114	135	108	111	103	97	116	120	113	124	117	110	37	52	151	73	68	93	0	20	296	75	118	438	120	117	45	113	51	117	286	110	49	108	107	109	35	113	116	56	115	53	119	145	106	80
11PM0022	703	119	88	96	117	90	93	85	79	98	102	95	106	99	92	19	34	133	55	50	75	20	0	278	57	100	420	102	99	27	95	33	99	268	92	31	90	89	91	17	95	98	38	97	35	101	127	88	62
11PM0032	713	347	316	324	335	318	321	313	307	326	330	323	334	327	320	287	302	351	289	284	303	296	278	0	291	328	592	330	327	279	323	285	327	440	320	265	318	317	319	285	323	326	290	325	269	329	355	316	296
11PM0112	793	132	101	109	130	103	106	98	92	109	115	106	119	112	105	66	81	146	4	45	88	75	57	291	0	113	433	115	112	58	108	64	112	279	105	34	103	102	104	64	106	111	69	108	38	114	140	101	11
11PM0229	910	85	38	38	167	124	43	35	113	132	60	129	140	57	34	109	124	183	111	106	109	118	100	328	113	0	470	60	133	101	45	107	133	318	44	87	32	123	125	107	129	132	112	131	91	59	93	38	118
11PM0240	921	489	458	466	477	460	463	455	449	468	472	465	476	469	462	429	444	493	431	426	445	438	420	592	433	470	0	472	469	421	465	427	469	450	462	407	460	459	461	427	465	468	432	467	411	471	497	458	438
11PM0244	925	85	46	54	169	126	53	43	115	134	48	131	142	27	50	111	126	185	113	108	111	120	102	330	115	60	472	0	135	103	53	109	135	320	50	89	48	125	127	109	131	134	114	133	93	29	93	46	120
12PM0039	975	152	121	129	165	71	126	118	60	79	135	76	87	132	125	108	123	182	110	105	56	117	99	327	112	133	469	135	0	100	128	106	36	317	125	86	123	70	72	106	76	35	111	78	90	134	160	121	117
12PM0041	977	120	89	97	118	91	94	86	80	99	103	96	107	100	93	36	51	134	56	51	76	45	27	279	58	101	421	103	100	0	96	20	100	269	93	32	91	90	92	34	96	99	25	98	36	102	128	89	63
12PM0129	1065	78	27	39	160	119	12	24	108	127	53	124	135	50	35	104	119	178	106	101	104	113	95	323	108	45	465	53	128	96	0	102	128	313	37	82	33	118	120	102	124	127	107	126	86	52	86	31	113
12PM0138	1074	126	95	103	124	97	100	92	86	105	109	102	113	106	99	42	57	140	62	57	82	51	33	285	64	107	427	109	106	20	102	0	106	275	99	38	97	96	98	40	102	105	31	104	42	108	134	95	69
12PM0139	1075	152	121	129	165	71	126	118	60	79	135	76	87	132	125	108	123	182	110	105	56	117	99	327	112	133	469	135	36	100	128	106	0	317	125	86	123	70	72	106	76	9	111	78	90	134	160	121	117
12PM0180	1116	337	306	314	325	308	311	303	297	314	320	311	324	317	310	277	292	341	277	274	293	286	268	440	279	318	450	320	317	269	313	275	317	0	310	255	308	307	309	275	311	316	280	313	259	319	345	306	284
12PM0181	1117	75	30	38	159	116	37	27	105	124	50	121	132	47	34	101	116	175	103	98	101	110	92	320	105	44	462	50	125	93	37	99	125	310	0	79	32	115	117	99	121	124	104	123	83	49	83	30	110
13PM0019	1161	106	75	83	104	77	80	72	66	85	89	82	93	86	79	40	55	120	32	27	62	49	31	265	34	87	407	89	86	32	82	38	86	255	79	0	77	76	78	38	82	85	43	84	6	88	114	75	39
13PM0035	1177	73	26	26	157	114	33	23	103	122	48	119	130	45	16	99	114	173	101	96	99	108	90	318	103	32	460	48	123	91	33	97	123	308	32	77	0	113	115	97	119	122	102	121	81	47	81	26	108
13PM0095	1237	142	111	119	155	41	116	108	50	69	125	46	77	122	115	98	113	172	100	95	46	107	89	317	102	123	459	125	70	90	118	96	70	307	115	76	113	0	62	96	46	69	101	48	80	124	150	111	107
13PM0143	1285	144	113	121	157	63	118	110	52	19	127	68	79	124	117	100	115	174	102	97	48	109	91	319	104	125	461	127	72	92	120	98	72	309	117	78	115	62	0	98	68	71	103	70	82	126	152	113	109
13PM0153	1295	126	95	103	124	97	100	92	86	105	109	102	113	106	99	26	41	140	62	57	82	35	17	285	64	107	427	109	106	34	102	40	106	275	99	38	97	96	98	0	102	105	45	104	42	108	134	95	69
13PM0164	1306	148	117	125	161	45	122	114	56	73	131	38	83	128	121	104	119	178	104	101	52	113	95	323	106	129	465	131	76	96	124	102	76	311	121	82	119	46	68	102	0	75	107	2	86	130	156	117	111
16PM0007	1670	151	120	128	164	70	125	117	59	78	134	75	86	131	124	107	122	181	109	104	55	116	98	326	111	132	468	134	35	99	127	105	9	316	124	85	122	69	71	105	75	0	110	77	89	133	159	120	116
16PM0008	1671	131	100	108	129	102	105	97	91	110	114	107	118	111	104	47	62	145	67	62	87	56	38	290	69	112	432	114	111	25	107	31	111	280	104	43	102	101	103	45	107	110	0	109	47	113	139	100	74
16PM0024	1687	150	119	127	163	47	124	116	58	75	133	40	85	130	123	106	121	180	106	103	54	115	97	325	108	131	467	133	78	98	126	104	78	313	123	84	121	48	70	104	2	77	109	0	88	132	158	119	113
16PM0039	1702	110	79	87	108	81	84	76	70	89	93	86	97	90	83	44	59	124	36	31	66	53	35	269	38	91	411	93	90	36	86	42	90	259	83	6	81	80	82	42	86	89	47	88	0	92	118	79	43
16PM0057	1720	84	45	53	168	125	52	42	114	133	47	130	141	8	49	110	125	184	112	107	110	119	101	329	114	59	471	29	134	102	52	108	134	319	49	88	47	124	126	108	130	133	113	132	92	0	92	45	119
16PM0136	1799	90	79	87	194	151	86	76	140	159	93	156	167	90	83	136	151	210	138	133	136	145	127	355	140	93	497	93	160	128	86	134	160	345	83	114	81	150	152	134	156	159	139	158	118	92	0	79	145
16PM0173	1836	71	24	32	155	112	31	21	101	120	46	117	128	43	28	97	112	171	99	94	97	106	88	316	101	38	458	46	121	89	31	95	121	306	30	75	26	111	113	95	117	120	100	119	79	45	79	0	106
16PM0255	1918	137	106	114	135	108	111	103	97	114	120	111	124	117	110	71	86	151	9	50	93	80	62	296	11	118	438	120	117	63	113	69	117	284	110	39	108	107	109	69	111	116	74	113	43	119	145	106	0
16PM0265	1928	136	105	113	149	55	110	102	44	37	119	60	71	116	109	92	107	166	94	89	40	101	83	311	96	117	453	119	64	84	112	90	64	301	109	70	107	54	30	90	60	63	95	62	74	118	144	105	101
16PM0273	1936	79	32	32	163	120	39	29	109	128	54	125	136	51	22	105	120	179	107	102	105	114	96	324	109	38	466	54	129	97	39	103	129	314	38	83	12	119	121	103	125	128	108	127	87	53	87	32	114
16PM0284	1947	78	33	41	162	119	40	30	108	127	53	124	135	50	37	104	119	178	106	101	104	113	95	323	108	47	465	53	128	96	40	102	128	313	7	82	35	118	120	102	124	127	107	126	86	52	86	33	113
16PM0286	1949	140	109	117	153	59	114	106	20	67	123	64	49	120	113	96	111	170	98	93	18	105	87	315	100	121	457	123	68	88	116	94	68	305	113	74	111	58	60	94	64	67	99	66	78	122	148	109	105
16PM0288	1951	152	121	129	165	71	126	118	32	79	135	76	61	132	125	108	123	182	110	105	30	117	99	327	112	133	467	135	80	100	128	106	80	315	125	86	123	70	72	106	76	79	111	78	90	134	160	121	117
17PM0003	1975	77	24	38	161	118	33	21	107	126	52	123	134	49	34	103	118	177	105	100	103	112	94	322	107	44	464	52	127	95	33	101	127	312	36	81	32	117	119	101	123	126	106	125	85	51	85	30	112
17PM0032	2004	137	106	114	150	56	111	103	45	38	120	61	72	117	110	93	108	167	95	90	41	102	84	312	97	118	454	120	65	85	113	91	65	302	110	71	108	55	31	91	61	64	96	63	75	119	145	106	102
17PM0035	2007	137	106	114	150	56	111	103	45	38	120	61	72	117	110	93	108	167	95	90	41	102	84	312	97	118	454	120	65	85	113	91	65	302	110	71	108	55	31	91	61	64	96	63	75	119	145	106	102
17PM0052	2024	153	122	130	166	50	127	119	61	80	136	45	88	133	126	109	124	183	109	104	57	118	100	328	111	134	470	136	81	101	129	107	81	318	126	87	124	51	73	107	29	80	112	31	91	135	161	122	116
17PM0080	2052	78	33	41	162	119	40	30	108	127	53	124	135	50	37	104	119	178	106	101	104	113	95	323	108	47	465	53	128	96	40	102	128	313	7	82	35	118	120	102	124	127	107	126	86	52	86	33	113
17PM0110	2082	110	79	87	108	81	84	76	70	89	93	86	97	90	83	44	59	124	36	31	66	53	35	269	38	91	411	93	90	36	86	42	90	259	83	6	81	80	82	42	86	89	47	88	10	92	118	79	43
17PM0145	2117	130	99	107	128	101	104	96	90	107	113	104	117	110	103	46	61	144	64	61	86	55	37	289	66	111	431	113	110	34	106	40	110	277	103	42	101	100	102	44	104	109	45	106	46	112	138	99	71
17PM0184	2156	111	80	88	109	82	85	77	71	90	94	87	98	91	84	45	60	125	37	32	67	54	36	270	39	92	412	94	91	37	87	43	91	260	84	7	82	81	83	43	87	90	48	89	11	93	119	80	44
17PM0214	2186	69	56	64	171	128	63	53	117	136	70	133	144	67	60	113	128	187	115	110	113	122	104	332	117	70	474	70	137	105	61	111	137	322	60	91	58	127	129	111	133	136	116	135	95	69	77	56	122
17PM0222	2194	159	128	136	172	58	133	125	67	86	142	63	94	139	132	115	130	189	117	112	63	124	106	334	119	140	476	142	87	107	135	113	87	324	132	93	130	41	79	113	63	86	118	65	97	141	167	128	124
17PM0246	2218	86	47	55	170	127	54	44	116	135	49	132	143	14	51	112	127	186	114	109	112	121	103	331	116	61	473	31	136	104	54	110	136	321	51	90	49	126	128	110	132	135	115	134	94	16	94	47	121
17PM0267	2239	72	21	33	156	113	26	18	102	121	47	118	129	44	29	98	113	172	100	95	98	107	89	317	102	39	459	47	122	90	26	96	122	307	31	76	27	112	114	96	118	121	101	120	80	46	80	25	107
17PM0307	2278	80	35	43	164	121	42	32	110	129	55	126	137	52	39	106	121	180	108	103	106	115	97	325	110	49	467	55	130	98	42	104	130	315	9	84	37	120	122	104	126	129	109	128	88	54	88	35	115
17PM0314	2285	151	120	128	164	70	125	117	59	78	134	75	86	131	124	107	122	181	109	104	55	116	98	326	111	132	468	134	35	99	127	105	9	316	124	85	122	69	71	105	75	8	110	77	89	133	159	120	116
18PM0001	2301	138	107	115	151	57	112	104	20	65	121	62	35	118	111	94	109	168	96	91	16	103	85	313	98	119	455	121	66	86	114	92	66	303	111	72	109	56	58	92	62	65	97	64	76	120	146	107	103
18PM0003	2303	105	74	82	103	76	79	71	65	84	88	81	92	85	78	39	54	119	31	26	61	48	30	264	33	86	406	88	85	31	81	37	85	254	78	1	76	75	77	37	81	84	42	83	5	87	113	74	38
18PM0026	2326	152	121	129	165	71	126	118	60	79	135	76	87	132	125	108	123	182	110	105	56	117	99	327	112	133	469	135	36	100	128	106	10	317	125	86	123	70	72	106	76	9	111	78	90	134	160	121	117
18PM0065	2365	159	128	136	172	56	133	125	67	86	142	51	94	139	132	115	130	189	115	110	63	124	106	334	117	140	476	142	87	107	135	113	87	324	132	93	130	57	79	113	35	86	118	37	97	141	167	128	122
18PM0088	2388	80	35	43	164	121	42	32	110	129	55	126	137	52	39	106	121	180	108	103	106	115	97	325	110	49	467	55	130	98	42	104	130	315	9	84	37	120	122	104	126	129	109	128	88	54	88	35	115
18PM0117	2417	69	22	30	153	110	29	19	99	118	44	115	126	41	26	95	110	169	97	92	95	104	86	314	99	36	456	44	119	87	29	93	119	304	28	73	24	109	111	93	115	118	98	117	77	43	77	20	104
18PM0129	2429	340	309	317	328	311	314	306	300	317	323	314	327	320	313	280	295	344	280	277	296	289	271	443	282	321	453	323	320	272	316	278	320	3	313	258	311	310	312	278	314	319	283	316	262	322	348	309	287
SD3246	SD3246	327	296	304	315	298	301	293	287	306	310	303	314	307	300	267	282	331	269	264	283	276	258	430	271	308	440	310	307	259	303	265	307	180	300	245	298	297	299	265	303	306	270	305	249	309	335	296	276
[truncated: 27 more columns]

## Sheet: cgMLST Germany
Dataset S3. CgMLST distance matrix for the Salmonella Dublin strains from Germany.
	05PM0013	17PM0214	16PM0136	08PM0038	06PM0062	18PM0001	11PM0005	16PM0288	16PM0286	07PM0086	17PM0032	13PM0143	17PM0035	16PM0265	17PM0314	12PM0039	18PM0026	12PM0139	16PM0007	18PM0129	12PM0180	17PM0267	18PM0117	09PM0086	06PM0014	06PM0006	05PM0074	05PM0019	12PM0129	11PM0229	13PM0035	17PM0003	16PM0173	16PM0273	09PM0016	07PM0108	17PM0246	11PM0244	16PM0057	17PM0307	18PM0088	16PM0284	12PM0181	17PM0080	05PM0089	10PM0020	09PM0092	09PM0088	12PM0138
05PM0013	0	45	55	92	75	75	71	86	81	83	80	81	81	79	84	83	85	87	89	272	269	42	41	46	38	47	45	41	50	46	38	47	40	40	53	51	53	49	53	43	41	41	41	41	131	141	102	91	94
17PM0214	45	0	50	83	64	65	61	76	70	72	69	70	70	68	72	73	73	76	78	261	259	36	33	38	30	39	37	33	40	40	30	39	34	31	46	43	46	41	46	35	33	33	34	33	123	131	92	80	83
16PM0136	55	50	0	99	80	80	77	92	86	87	84	85	85	83	88	88	89	92	94	277	275	49	46	51	43	52	50	46	55	50	43	52	45	45	59	56	59	54	59	47	46	46	47	46	136	145	108	96	99
08PM0038	92	83	99	0	31	26	27	42	36	54	51	52	52	51	55	55	56	58	61	262	260	76	73	78	70	79	77	73	83	79	70	79	74	72	85	83	85	80	85	75	73	73	73	73	123	134	94	83	89
06PM0062	75	64	80	31	0	13	9	22	16	34	33	33	34	32	36	36	36	40	42	247	245	57	53	59	51	60	58	54	64	61	51	59	55	53	66	63	66	62	66	56	54	54	55	54	106	116	76	64	69
18PM0001	75	65	80	26	13	0	10	25	19	36	34	34	35	33	37	37	38	41	43	248	246	58	55	60	52	61	59	55	64	62	52	61	56	54	67	65	67	63	67	57	55	55	56	55	106	116	78	66	71
11PM0005	71	61	77	27	9	10	0	21	15	32	30	30	31	29	33	33	34	37	39	244	242	54	51	56	48	57	55	51	61	58	48	57	52	50	63	61	63	59	63	53	51	51	52	51	103	113	74	62	67
16PM0288	86	76	92	42	22	25	21	0	8	47	45	45	45	44	47	47	48	50	52	256	254	69	66	71	62	71	70	66	75	73	63	72	67	65	78	76	77	74	78	68	66	66	67	66	117	126	88	77	81
16PM0286	81	70	86	36	16	19	15	8	0	41	39	39	40	38	42	41	43	45	47	250	248	63	60	65	56	66	64	60	70	67	57	66	61	59	72	70	72	68	72	61	60	60	61	60	111	121	82	71	75
07PM0086	83	72	87	54	34	36	32	47	41	0	22	9	23	21	42	43	43	46	48	250	248	65	61	67	59	68	66	62	72	69	59	67	63	61	74	72	73	70	74	64	62	62	63	62	114	123	83	71	77
17PM0032	80	69	84	51	33	34	30	45	39	22	0	21	1	1	40	40	41	44	46	250	248	62	59	64	56	65	63	59	69	66	56	65	60	58	71	69	71	67	71	61	59	59	60	59	112	121	82	70	75
13PM0143	81	70	85	52	33	34	30	45	39	9	21	0	22	20	41	42	42	45	47	250	248	63	60	65	57	66	64	60	70	67	57	66	60	59	71	70	71	68	71	62	60	60	61	60	112	121	82	70	76
17PM0035	81	70	85	52	34	35	31	45	40	23	1	22	0	2	40	41	41	44	46	251	249	63	60	65	57	66	64	60	70	67	57	66	61	59	72	70	72	68	72	62	60	60	61	60	113	122	83	71	76
16PM0265	79	68	83	51	32	33	29	44	38	21	1	20	2	0	39	39	40	43	45	249	247	61	58	63	55	64	62	58	68	65	55	64	59	57	70	68	70	66	70	60	58	58	59	58	111	120	81	69	74
17PM0314	84	72	88	55	36	37	33	47	42	42	40	41	40	39	0	22	1	10	12	255	253	66	63	68	60	69	67	63	73	70	60	69	64	62	75	73	74	71	75	65	63	63	64	63	115	124	85	73	78
12PM0039	83	73	88	55	36	37	33	47	41	43	40	42	41	39	22	0	23	26	28	253	251	66	63	68	60	69	66	63	73	69	60	69	63	62	75	73	75	71	75	65	63	63	63	63	114	123	85	73	78
18PM0026	85	73	89	56	36	38	34	48	43	43	41	42	41	40	1	23	0	11	13	256	254	67	64	69	61	70	68	64	74	71	61	70	65	63	76	74	76	72	76	66	64	64	65	64	116	125	85	73	78
12PM0139	87	76	92	58	40	41	37	50	45	46	44	45	44	43	10	26	11	0	16	258	256	70	67	72	64	73	71	67	77	73	64	73	68	66	79	77	79	75	79	68	67	67	67	67	118	127	89	77	82
16PM0007	89	78	94	61	42	43	39	52	47	48	46	47	46	45	12	28	13	16	0	257	255	72	69	74	66	75	73	69	79	76	66	75	70	68	81	79	81	77	81	71	69	69	69	69	120	128	90	79	83
18PM0129	272	261	277	262	247	248	244	256	250	250	250	250	251	249	255	253	256	258	257	0	2	253	254	257	251	259	257	254	263	260	250	257	255	252	262	262	261	257	262	256	253	254	255	254	250	254	255	244	249
12PM0180	269	259	275	260	245	246	242	254	248	248	248	248	249	247	253	251	254	256	255	2	0	251	252	255	249	257	255	252	261	258	248	255	253	250	260	260	259	255	260	254	251	252	252	252	248	252	253	242	247
17PM0267	42	36	49	76	57	58	54	69	63	65	62	63	63	61	66	66	67	70	72	253	251	0	19	24	12	19	23	15	22	26	16	21	20	18	31	29	31	27	31	21	19	19	20	19	115	123	85	73	77
18PM0117	41	33	46	73	53	55	51	66	60	61	59	60	60	58	63	63	64	67	69	254	252	19	0	21	13	22	20	16	26	23	13	21	13	15	29	26	29	24	29	18	16	16	17	16	113	120	81	70	74
09PM0086	46	38	51	78	59	60	56	71	65	67	64	65	65	63	68	68	69	72	74	257	255	24	21	0	18	27	19	21	31	22	8	26	22	10	34	31	34	29	34	23	21	21	22	21	116	124	86	74	78
06PM0014	38	30	43	70	51	52	48	62	56	59	56	57	57	55	60	60	61	64	66	251	249	12	13	18	0	15	17	9	19	20	10	15	14	12	26	23	26	21	26	15	13	13	14	13	110	117	79	67	71
06PM0006	47	39	52	79	60	61	57	71	66	68	65	66	66	64	69	69	70	73	75	259	257	19	22	27	15	0	26	18	12	29	19	24	23	21	35	32	35	29	35	24	22	22	23	22	117	125	88	76	80
05PM0074	45	37	50	77	58	59	55	70	64	66	63	64	64	62	67	66	68	71	73	257	255	23	20	19	17	26	0	20	29	21	11	26	21	13	33	30	33	28	33	22	20	20	21	20	116	124	85	73	77
05PM0019	41	33	46	73	54	55	51	66	60	62	59	60	60	58	63	63	64	67	69	254	252	15	16	21	9	18	20	0	22	23	13	18	17	15	29	26	29	24	29	18	16	16	17	16	113	121	82	70	74
12PM0129	50	40	55	83	64	64	61	75	70	72	69	70	70	68	73	73	74	77	79	263	261	22	26	31	19	12	29	22	0	33	23	28	27	24	38	36	38	33	37	28	26	26	27	26	118	130	92	80	83
11PM0229	46	40	50	79	61	62	58	73	67	69	66	67	67	65	70	69	71	73	76	260	258	26	23	22	20	29	21	23	33	0	14	29	22	16	36	33	36	31	36	25	23	23	24	23	119	127	88	77	80
13PM0035	38	30	43	70	51	52	48	63	57	59	56	57	57	55	60	60	61	64	66	250	248	16	13	8	10	19	11	13	23	14	0	18	14	2	26	23	26	21	26	15	13	13	14	13	109	117	79	67	71
17PM0003	47	39	52	79	59	61	57	72	66	67	65	66	66	64	69	69	70	73	75	257	255	21	21	26	15	24	26	18	28	29	18	0	23	20	35	32	35	30	35	24	22	22	23	22	117	125	87	75	80
16PM0173	40	34	45	74	55	56	52	67	61	63	60	60	61	59	64	63	65	68	70	255	253	20	13	22	14	23	21	17	27	22	14	23	0	16	28	26	28	24	28	19	17	17	18	17	113	120	83	71	74
16PM0273	40	31	45	72	53	54	50	65	59	61	58	59	59	57	62	62	63	66	68	252	250	18	15	10	12	21	13	15	24	16	2	20	16	0	28	25	28	23	28	17	15	15	16	15	111	119	81	69	73
09PM0016	53	46	59	85	66	67	63	78	72	74	71	71	72	70	75	75	76	79	81	262	260	31	29	34	26	35	33	29	38	36	26	35	28	28	0	27	8	18	6	31	29	29	29	29	122	130	93	81	86
07PM0108	51	43	56	83	63	65	61	76	70	72	69	70	70	68	73	73	74	77	79	262	260	29	26	31	23	32	30	26	36	33	23	32	26	25	27	0	27	22	27	27	25	25	26	25	122	129	91	79	84
17PM0246	53	46	59	85	66	67	63	77	72	73	71	71	72	70	74	75	76	79	81	261	259	31	29	34	26	35	33	29	38	36	26	35	28	28	8	27	0	18	8	31	29	29	29	29	122	130	93	81	85
11PM0244	49	41	54	80	62	63	59	74	68	70	67	68	68	66	71	71	72	75	77	257	255	27	24	29	21	29	28	24	33	31	21	30	24	23	18	22	18	0	18	26	24	24	24	24	120	127	88	76	82
16PM0057	53	46	59	85	66	67	63	78	72	74	71	71	72	70	75	75	76	79	81	262	260	31	29	34	26	35	33	29	37	36	26	35	28	28	6	27	8	18	0	31	29	29	29	29	121	130	93	81	86
17PM0307	43	35	47	75	56	57	53	68	61	64	61	62	62	60	65	65	66	68	71	256	254	21	18	23	15	24	22	18	28	25	15	24	19	17	31	27	31	26	31	0	6	6	7	6	115	123	84	72	76
18PM0088	41	33	46	73	54	55	51	66	60	62	59	60	60	58	63	63	64	67	69	253	251	19	16	21	13	22	20	16	26	23	13	22	17	15	29	25	29	24	29	6	0	0	5	0	113	121	82	70	74
16PM0284	41	33	46	73	54	55	51	66	60	62	59	60	60	58	63	63	64	67	69	254	252	19	16	21	13	22	20	16	26	23	13	22	17	15	29	25	29	24	29	6	0	0	5	0	113	121	82	70	74
12PM0181	41	34	47	73	55	56	52	67	61	63	60	61	61	59	64	63	65	67	69	255	252	20	17	22	14	23	21	17	27	24	14	23	18	16	29	26	29	24	29	7	5	5	0	5	114	122	82	71	74
17PM0080	41	33	46	73	54	55	51	66	60	62	59	60	60	58	63	63	64	67	69	254	252	19	16	21	13	22	20	16	26	23	13	22	17	15	29	25	29	24	29	6	0	0	5	0	113	121	82	70	74
05PM0089	131	123	136	123	106	106	103	117	111	114	112	112	113	111	115	114	116	118	120	250	248	115	113	116	110	117	116	113	118	119	109	117	113	111	122	122	122	120	121	115	113	113	114	113	0	70	118	107	111
10PM0020	141	131	145	134	116	116	113	126	121	123	121	121	122	120	124	123	125	127	128	254	252	123	120	124	117	125	124	121	130	127	117	125	120	119	130	129	130	127	130	123	121	121	122	121	70	0	125	114	118
09PM0092	102	92	108	94	76	78	74	88	82	83	82	82	83	81	85	85	85	89	90	255	253	85	81	86	79	88	85	82	92	88	79	87	83	81	93	91	93	88	93	84	82	82	82	82	118	125	0	13	41
09PM0088	91	80	96	83	64	66	62	77	71	71	70	70	71	69	73	73	73	77	79	244	242	73	70	74	67	76	73	70	80	77	67	75	71	69	81	79	81	76	81	72	70	70	71	70	107	114	13	0	28
12PM0138	94	83	99	89	69	71	67	81	75	77	75	76	76	74	78	78	78	82	83	249	247	77	74	78	71	80	77	74	83	80	71	80	74	73	86	84	85	82	86	76	74	74	74	74	111	118	41	28	0
12PM0041	91	80	95	84	64	66	62	77	71	72	70	71	71	69	73	73	73	77	79	246	244	73	70	74	67	76	73	70	80	77	67	76	71	69	82	80	82	78	82	72	70	70	71	70	107	114	36	23	15
11PM0022	85	74	90	78	58	60	56	71	65	66	64	65	65	63	67	67	67	71	73	239	237	67	64	68	61	70	67	64	74	71	61	70	65	63	76	74	76	72	76	66	64	64	65	64	101	108	21	8	22
11PM0021	93	83	99	87	67	69	65	79	73	75	73	74	74	72	76	76	76	80	82	245	243	76	71	77	70	79	76	73	83	80	70	79	73	72	84	83	84	80	84	75	73	73	73	73	107	112	29	17	31
17PM0145	89	78	94	83	63	65	61	76	70	71	69	70	70	68	72	72	72	76	78	244	242	71	68	71	65	73	71	68	77	75	65	74	69	67	80	78	80	76	80	70	68	68	69	68	104	113	36	23	25
13PM0153	94	84	100	87	67	70	66	79	73	75	73	74	74	72	76	76	76	80	82	247	245	77	74	77	71	80	77	74	84	80	71	80	75	73	86	84	86	82	86	76	74	74	74	74	109	117	29	17	32
16PM0008	100	90	105	94	73	76	72	85	80	82	80	81	81	79	83	83	83	87	88	255	253	83	80	84	77	86	83	80	90	86	77	86	81	79	92	89	92	88	92	82	80	80	80	80	116	123	45	33	24
11PM0112	99	88	104	92	72	74	70	85	79	79	78	77	79	77	81	81	81	85	87	254	252	81	78	82	75	84	80	78	87	85	75	83	78	77	89	88	89	86	89	80	77	78	79	78	113	119	50	38	43
10PM0029	97	86	102	90	70	72	68	83	77	77	76	75	77	75	79	79	79	83	85	252	250	79	76	80	73	82	78	76	85	83	73	81	76	75	87	86	87	84	87	78	75	76	77	76	111	117	49	36	41
16PM0255	103	92	108	96	76	78	74	89	83	83	82	81	83	81	85	85	85	89	91	257	255	85	82	86	79	88	84	82	91	89	79	87	82	81	93	92	93	90	93	84	81	82	83	82	117	122	56	43	48
17PM0110	90	79	95	83	63	65	61	76	70	71	69	69	70	68	72	72	72	76	78	244	242	72	69	73	66	75	72	69	79	76	66	75	69	68	79	78	79	76	79	71	68	69	70	69	105	112	42	29	34
17PM0184	92	81	97	85	65	67	63	78	72	73	71	71	72	70	74	74	74	78	80	247	245	74	71	75	68	77	74	71	81	78	68	77	71	70	81	80	81	78	81	73	70	71	72	71	107	114	44	31	36
18PM0003	93	81	98	86	66	68	64	78	73	74	72	72	73	71	74	75	75	79	81	245	243	75	72	76	69	78	75	72	82	79	69	78	72	71	82	81	81	79	82	74	71	72	73	72	108	115	44	32	36
11PM0002	97	87	102	91	71	73	69	84	78	79	77	77	78	76	80	80	80	84	86	253	251	80	77	81	74	83	80	77	87	84	74	82	77	76	87	87	87	84	87	79	76	77	78	77	113	120	50	37	41
13PM0019	87	76	92	80	60	62	58	73	67	68	66	66	67	65	69	69	69	73	74	242	240	69	66	70	63	72	69	66	76	73	63	72	66	65	76	75	76	73	76	68	65	66	67	66	102	109	39	26	31
16PM0039	89	78	94	82	62	64	60	75	69	70	68	68	69	67	71	71	71	75	77	244	242	71	68	72	65	74	71	68	78	75	65	74	68	67	78	77	78	75	78	70	67	68	69	68	103	111	41	28	33
17PM0222	92	81	97	62	43	45	41	55	50	51	49	50	50	48	51	51	51	55	57	264	262	73	71	76	68	74	75	71	78	78	68	77	72	70	83	81	82	79	83	73	71	71	72	71	123	132	88	77	82
18PM0065	85	74	90	56	36	38	34	49	43	44	42	43	43	41	45	45	45	49	50	253	251	67	64	69	61	70	68	64	74	71	61	70	65	63	73	72	73	69	73	66	64	64	65	64	114	124	85	73	77
08PM0033	80	70	85	51	32	34	30	45	39	40	38	39	39	37	41	41	41	45	47	251	249	63	60	64	57	66	64	60	70	67	57	66	61	59	70	68	70	65	70	62	60	60	61	60	111	120	81	69	74
05PM0104	83	72	87	54	33	36	32	47	41	41	40	41	41	39	43	43	43	47	49	251	249	65	62	67	59	68	66	62	72	69	59	67	63	61	73	70	73	69	73	65	62	62	63	62	112	121	83	71	76
17PM0052	81	70	86	53	33	35	31	46	40	41	39	40	40	38	42	42	42	46	48	250	248	63	60	65	57	66	64	60	70	67	57	66	61	59	70	68	70	66	70	62	60	60	61	60	110	120	81	69	73
13PM0095	77	66	82	48	28	30	26	40	35	36	34	35	35	33	37	37	37	41	43	249	247	59	56	61	53	61	59	56	65	63	53	62	57	55	68	66	68	64	68	58	56	56	57	56	107	116	75	63	67
13PM0164	79	69	84	51	31	33	29	44	38	39	37	38	38	36	40	40	40	44	46	248	246	62	59	64	56	65	63	59	69	65	56	65	59	58	69	67	69	65	69	61	59	59	60	59	108	118	80	68	73
16PM0024	80	70	85	52	32	34	30	45	39	40	38	39	39	37	41	41	41	45	47	248	246	63	60	64	57	66	64	60	70	66	57	66	60	59	70	68	70	66	70	62	60	60	61	60	109	119	81	69	74
11PM0240	361	350	367	348	334	336	333	344	339	339	341	338	342	340	344	340	345	344	345	251	248	343	342	346	340	348	345	343	352	347	339	346	343	341	348	350	347	344	348	345	343	343	343	343	341	348	344	334	339
11PM0032	290	281	297	283	268	268	266	277	272	274	272	274	273	271	274	270	275	275	275	261	258	275	273	277	271	279	275	274	283	280	270	277	275	272	285	283	284	281	285	276	274	274	274	274	274	280	275	268	270
[truncated: 25 more columns]

## Sheet: cgSNPs GerDenSwe
Dataset S3. CgSNPs distance matrix for the Salmonella Dublin strains from Germany, Denmark and Sweden.
snp-dists 0.7.0	Common.name	05PM0013	05PM0019	05PM0074	05PM0089	05PM0104	06PM0006	06PM0014	06PM0062	07PM0086	07PM0108	08PM0033	08PM0038	09PM0016	09PM0086	09PM0088	09PM0092	10PM0020	10PM0029	11PM0002	11PM0005	11PM0021	11PM0022	11PM0032	11PM0112	11PM0229	11PM0240	11PM0244	12PM0039	12PM0041	12PM0129	12PM0138	12PM0139	12PM0180	12PM0181	13PM0019	13PM0035	13PM0095	13PM0143	13PM0153	13PM0164	16PM0007	16PM0008	16PM0024	16PM0039	16PM0057	16PM0136	16PM0173	16PM0255
05PM0013	13	0	34	33	90	71	35	30	66	73	35	69	84	31	35	65	74	90	62	60	65	66	60	165	64	32	243	37	71	59	34	61	71	159	31	50	32	67	71	66	70	70	62	70	52	31	39	31	65
05PM0019	19	34	0	15	80	61	15	10	56	63	23	59	74	19	17	55	64	80	52	50	55	56	50	155	54	14	233	25	61	49	14	51	61	149	13	40	14	57	61	56	60	60	52	60	42	19	33	13	55
05PM0074	74	33	15	0	79	60	16	11	55	62	22	58	73	18	16	54	63	79	51	49	54	55	49	154	53	13	232	24	60	48	15	50	60	148	12	39	13	56	60	55	59	59	51	59	41	18	32	12	54
05PM0089	89	90	80	79	0	72	81	76	67	74	81	70	85	77	81	61	70	50	58	56	66	62	56	155	60	78	233	83	72	55	78	57	72	149	77	46	78	68	72	62	71	71	58	71	48	77	89	77	61
05PM0104	104	71	61	60	72	0	62	57	25	32	62	18	43	58	62	48	57	73	45	43	24	49	43	148	47	59	226	64	30	42	61	44	30	142	58	33	59	16	30	49	19	29	45	19	35	58	70	58	48
06PM0006	158	35	15	16	81	62	0	11	57	64	24	60	75	20	18	56	65	81	53	51	56	57	51	156	55	15	234	26	62	50	5	52	62	150	14	41	15	58	62	57	61	61	53	61	43	20	34	14	56
06PM0014	166	30	10	11	76	57	11	0	52	59	19	55	70	15	13	51	60	76	48	46	51	52	46	151	50	10	229	21	57	45	10	47	57	145	9	36	10	53	57	52	56	56	48	56	38	15	29	9	51
06PM0062	197	66	56	55	67	25	57	52	0	27	57	23	24	53	57	43	52	68	40	38	5	44	38	143	42	54	221	59	25	37	56	39	25	137	53	28	54	21	25	44	24	24	40	24	30	53	65	53	43
07PM0086	326	73	63	62	74	32	64	59	27	0	64	30	45	60	64	50	59	75	47	45	26	51	45	150	49	61	228	66	32	44	63	46	32	144	60	35	61	28	10	51	31	31	47	31	37	60	72	60	50
07PM0108	348	35	23	22	81	62	24	19	57	64	0	60	75	20	24	56	65	81	53	51	56	57	51	156	55	21	234	26	62	50	23	52	62	150	20	41	21	58	62	57	61	61	53	61	43	20	34	20	56
08PM0033	402	69	59	58	70	18	60	55	23	30	60	0	41	56	60	46	55	71	43	41	22	47	41	146	45	57	224	62	28	40	59	42	28	140	56	31	57	14	28	47	15	27	43	15	33	56	68	56	46
08PM0038	407	84	74	73	85	43	75	70	24	45	75	41	0	71	75	61	70	86	58	56	23	62	56	161	60	72	239	77	43	55	74	57	43	155	71	46	72	39	43	62	42	42	58	42	48	71	83	71	61
09PM0016	523	31	19	18	77	58	20	15	53	60	20	56	71	0	20	52	61	77	49	47	52	53	47	152	51	17	230	14	58	46	19	48	58	146	16	37	17	54	58	53	57	57	49	57	39	2	30	16	52
09PM0086	593	35	17	16	81	62	18	13	57	64	24	60	75	20	0	56	65	81	53	51	56	57	51	156	55	15	234	26	62	50	17	52	62	150	14	41	9	58	62	57	61	61	53	61	43	20	34	14	56
09PM0088	595	65	55	54	61	48	56	51	43	50	56	46	61	52	56	0	9	61	33	31	42	13	7	136	35	53	214	58	48	20	55	22	48	130	52	21	53	44	48	13	47	47	23	47	23	52	64	52	36
09PM0092	599	74	64	63	70	57	65	60	52	59	65	55	70	61	65	9	0	70	42	40	51	22	16	145	44	62	223	67	57	29	64	31	57	139	61	30	62	53	57	22	56	56	32	56	32	61	73	61	45
10PM0020	636	90	80	79	50	73	81	76	68	75	81	71	86	77	81	61	70	0	58	56	67	62	56	155	60	78	233	83	73	55	80	57	73	149	77	46	78	69	73	62	72	72	58	72	48	77	89	77	61
10PM0029	645	62	52	51	58	45	53	48	40	47	53	43	58	49	53	33	42	58	0	20	39	34	28	133	4	50	211	55	45	27	52	29	45	127	49	12	50	41	45	34	44	44	30	44	14	49	61	49	5
11PM0002	683	60	50	49	56	43	51	46	38	45	51	41	56	47	51	31	40	56	20	0	37	32	26	131	22	48	209	53	43	25	50	27	43	125	47	10	48	39	43	32	42	42	28	42	12	47	59	47	23
11PM0005	686	65	55	54	66	24	56	51	5	26	56	22	23	52	56	42	51	67	39	37	0	43	37	142	41	53	220	58	24	36	55	38	24	136	52	27	53	20	24	43	23	23	39	23	29	52	64	52	42
11PM0021	702	66	56	55	62	49	57	52	44	51	57	47	62	53	57	13	22	62	34	32	43	0	6	137	36	54	215	59	49	21	56	23	49	131	53	22	54	45	49	14	48	48	24	48	24	53	65	53	37
11PM0022	703	60	50	49	56	43	51	46	38	45	51	41	56	47	51	7	16	56	28	26	37	6	0	131	30	48	209	53	43	15	50	17	43	125	47	16	48	39	43	8	42	42	18	42	18	47	59	47	31
11PM0032	713	165	155	154	155	148	156	151	143	150	156	146	161	152	156	136	145	155	133	131	142	137	131	0	135	153	284	158	148	130	155	132	148	200	152	121	153	144	148	137	147	147	133	147	123	152	164	152	136
11PM0112	793	64	54	53	60	47	55	50	42	49	55	45	60	51	55	35	44	60	4	22	41	36	30	135	0	52	213	57	47	29	54	31	47	129	51	14	52	43	47	36	46	46	32	46	16	51	63	51	7
11PM0229	910	32	14	13	78	59	15	10	54	61	21	57	72	17	15	53	62	78	50	48	53	54	48	153	52	0	231	23	59	47	14	49	59	147	11	38	12	55	59	54	58	58	50	58	40	17	31	11	53
11PM0240	921	243	233	232	233	226	234	229	221	228	234	224	239	230	234	214	223	233	211	209	220	215	209	284	213	231	0	236	226	208	233	210	226	222	230	199	231	222	226	215	225	225	211	225	201	230	242	230	214
11PM0244	925	37	25	24	83	64	26	21	59	66	26	62	77	14	26	58	67	83	55	53	58	59	53	158	57	23	236	0	64	52	25	54	64	152	22	43	23	60	64	59	63	63	55	63	45	14	36	22	58
12PM0039	975	71	61	60	72	30	62	57	25	32	62	28	43	58	62	48	57	73	45	43	24	49	43	148	47	59	226	64	0	42	61	44	16	142	58	33	59	26	30	49	29	15	45	29	35	58	70	58	48
12PM0041	977	59	49	48	55	42	50	45	37	44	50	40	55	46	50	20	29	55	27	25	36	21	15	130	29	47	208	52	42	0	49	10	42	124	46	15	47	38	42	21	41	41	11	41	17	46	58	46	30
12PM0129	1065	34	14	15	78	61	5	10	56	63	23	59	74	19	17	55	64	80	52	50	55	56	50	155	54	14	233	25	61	49	0	51	61	149	13	40	14	57	61	56	60	60	52	60	42	19	33	13	55
12PM0138	1074	61	51	50	57	44	52	47	39	46	52	42	57	48	52	22	31	57	29	27	38	23	17	132	31	49	210	54	44	10	51	0	44	126	48	17	49	40	44	23	43	43	13	43	19	48	60	48	32
12PM0139	1075	71	61	60	72	30	62	57	25	32	62	28	43	58	62	48	57	73	45	43	24	49	43	148	47	59	226	64	16	42	61	44	0	142	58	33	59	26	30	49	29	1	45	29	35	58	70	58	48
12PM0180	1116	159	149	148	149	142	150	145	137	144	150	140	155	146	150	130	139	149	127	125	136	131	125	200	129	147	222	152	142	124	149	126	142	0	146	115	147	138	142	131	141	141	127	141	117	146	158	146	130
12PM0181	1117	31	13	12	77	58	14	9	53	60	20	56	71	16	14	52	61	77	49	47	52	53	47	152	51	11	230	22	58	46	13	48	58	146	0	37	11	54	58	53	57	57	49	57	39	16	30	10	52
13PM0019	1161	50	40	39	46	33	41	36	28	35	41	31	46	37	41	21	30	46	12	10	27	22	16	121	14	38	199	43	33	15	40	17	33	115	37	0	38	29	33	22	32	32	18	32	2	37	49	37	15
13PM0035	1177	32	14	13	78	59	15	10	54	61	21	57	72	17	9	53	62	78	50	48	53	54	48	153	52	12	231	23	59	47	14	49	59	147	11	38	0	55	59	54	58	58	50	58	40	17	31	11	53
13PM0095	1237	67	57	56	68	16	58	53	21	28	58	14	39	54	58	44	53	69	41	39	20	45	39	144	43	55	222	60	26	38	57	40	26	138	54	29	55	0	26	45	15	25	41	15	31	54	66	54	44
13PM0143	1285	71	61	60	72	30	62	57	25	10	62	28	43	58	62	48	57	73	45	43	24	49	43	148	47	59	226	64	30	42	61	44	30	142	58	33	59	26	0	49	29	29	45	29	35	58	70	58	48
13PM0153	1295	66	56	55	62	49	57	52	44	51	57	47	62	53	57	13	22	62	34	32	43	14	8	137	36	54	215	59	49	21	56	23	49	131	53	22	54	45	49	0	48	48	24	48	24	53	65	53	37
13PM0164	1306	70	60	59	71	19	61	56	24	31	61	15	42	57	61	47	56	72	44	42	23	48	42	147	46	58	225	63	29	41	60	43	29	141	57	32	58	15	29	48	0	28	44	0	34	57	69	57	47
16PM0007	1670	70	60	59	71	29	61	56	24	31	61	27	42	57	61	47	56	72	44	42	23	48	42	147	46	58	225	63	15	41	60	43	1	141	57	32	58	25	29	48	28	0	44	28	34	57	69	57	47
16PM0008	1671	62	52	51	58	45	53	48	40	47	53	43	58	49	53	23	32	58	30	28	39	24	18	133	32	50	211	55	45	11	52	13	45	127	49	18	50	41	45	24	44	44	0	44	20	49	61	49	33
16PM0024	1687	70	60	59	71	19	61	56	24	31	61	15	42	57	61	47	56	72	44	42	23	48	42	147	46	58	225	63	29	41	60	43	29	141	57	32	58	15	29	48	0	28	44	0	34	57	69	57	47
16PM0039	1702	52	42	41	48	35	43	38	30	37	43	33	48	39	43	23	32	48	14	12	29	24	18	123	16	40	201	45	35	17	42	19	35	117	39	2	40	31	35	24	34	34	20	34	0	39	51	39	17
16PM0057	1720	31	19	18	77	58	20	15	53	60	20	56	71	2	20	52	61	77	49	47	52	53	47	152	51	17	230	14	58	46	19	48	58	146	16	37	17	54	58	53	57	57	49	57	39	0	30	16	52
16PM0136	1799	39	33	32	89	70	34	29	65	72	34	68	83	30	34	64	73	89	61	59	64	65	59	164	63	31	242	36	70	58	33	60	70	158	30	49	31	66	70	65	69	69	61	69	51	30	0	30	64
16PM0173	1836	31	13	12	77	58	14	9	53	60	20	56	71	16	14	52	61	77	49	47	52	53	47	152	51	11	230	22	58	46	13	48	58	146	10	37	11	54	58	53	57	57	49	57	39	16	30	0	52
16PM0255	1918	65	55	54	61	48	56	51	43	50	56	46	61	52	56	36	45	61	5	23	42	37	31	136	7	53	214	58	48	30	55	32	48	130	52	15	53	44	48	37	47	47	33	47	17	52	64	52	0
16PM0265	1928	66	56	55	67	25	57	52	20	17	57	23	38	53	57	43	52	68	40	38	19	44	38	143	42	54	221	59	25	37	56	39	25	137	53	28	54	21	15	44	24	24	40	24	30	53	65	53	43
16PM0273	1936	32	14	13	78	59	15	10	54	61	21	57	72	17	9	53	62	78	50	48	53	54	48	153	52	12	231	23	59	47	14	49	59	147	11	38	2	55	59	54	58	58	50	58	40	17	31	11	53
16PM0284	1947	32	14	13	78	59	15	10	54	61	21	57	72	17	15	53	62	78	50	48	53	54	48	153	52	12	231	23	59	47	14	49	59	147	1	38	12	55	59	54	58	58	50	58	40	17	31	11	53
16PM0286	1949	70	60	59	71	29	61	56	10	31	61	27	28	57	61	47	56	72	44	42	9	48	42	147	46	58	225	63	29	41	60	43	29	141	57	32	58	25	29	48	28	28	44	28	34	57	69	57	47
16PM0288	1951	73	63	62	74	32	64	59	13	34	64	30	31	60	64	50	59	75	47	45	12	51	45	150	49	61	228	66	32	44	63	46	32	144	60	35	61	28	32	51	31	31	47	31	37	60	72	60	50
17PM0003	1975	31	11	12	77	58	12	7	53	60	20	56	71	16	14	52	61	77	49	47	52	53	47	152	51	11	230	22	58	46	11	48	58	146	10	37	11	54	58	53	57	57	49	57	39	16	30	10	52
17PM0032	2004	67	57	56	68	26	58	53	21	18	58	24	39	54	58	44	53	69	41	39	20	45	39	144	43	55	222	60	26	38	57	40	26	138	54	29	55	22	16	45	25	25	41	25	31	54	66	54	44
17PM0035	2007	67	57	56	68	26	58	53	21	18	58	24	39	54	58	44	53	69	41	39	20	45	39	144	43	55	222	60	26	38	57	40	26	138	54	29	55	22	16	45	25	25	41	25	31	54	66	54	44
17PM0052	2024	76	66	65	77	25	67	62	30	37	67	21	48	63	67	53	62	78	50	48	29	54	48	153	52	64	231	69	35	47	66	49	35	147	63	38	64	21	35	54	14	34	50	14	40	63	75	63	53
17PM0080	2052	32	14	13	78	59	15	10	54	61	21	57	72	17	15	53	62	78	50	48	53	54	48	153	52	12	231	23	59	47	14	49	59	147	1	38	12	55	59	54	58	58	50	58	40	17	31	11	53
17PM0110	2082	52	42	41	48	35	43	38	30	37	43	33	48	39	43	23	32	48	14	12	29	24	18	123	16	40	201	45	35	17	42	19	35	117	39	2	40	31	35	24	34	34	20	34	4	39	51	39	17
17PM0145	2117	63	53	52	59	46	54	49	41	48	54	44	59	50	54	24	33	59	31	29	40	25	19	134	33	51	212	56	46	18	53	20	46	128	50	19	51	42	46	25	45	45	21	45	21	50	62	50	34
17PM0184	2156	54	44	43	50	37	45	40	32	39	45	35	50	41	45	25	34	50	16	14	31	26	20	125	18	42	203	47	37	19	44	21	37	119	41	4	42	33	37	26	36	36	22	36	6	41	53	41	19
17PM0214	2186	34	28	27	84	65	29	24	60	67	29	63	78	25	29	59	68	84	56	54	59	60	54	159	58	26	237	31	65	53	26	55	65	153	25	44	26	61	65	60	64	64	56	64	46	25	33	25	59
17PM0222	2194	75	65	64	76	24	66	61	29	36	66	22	47	62	66	52	61	77	49	47	28	53	47	152	51	63	230	68	34	46	65	48	34	146	62	37	63	14	34	53	23	33	49	23	39	62	74	62	52
17PM0246	2218	32	20	19	78	59	21	16	54	61	21	57	72	5	21	53	62	78	50	48	53	54	48	153	52	18	231	15	59	47	20	49	59	147	17	38	18	55	59	54	58	58	50	58	40	5	31	17	53
17PM0267	2239	34	14	15	80	61	15	10	56	63	23	59	74	19	17	55	64	80	52	50	55	56	50	155	54	14	233	25	61	49	14	51	61	149	13	40	14	57	61	56	60	60	52	60	42	19	33	13	55
17PM0307	2278	34	16	15	80	61	17	12	56	63	23	59	74	19	17	55	64	80	52	50	55	56	50	155	54	14	233	25	61	49	16	51	61	149	3	40	14	57	61	56	60	60	52	60	42	19	33	13	55
17PM0314	2285	73	63	62	74	32	64	59	27	34	64	30	45	60	64	50	59	75	47	45	26	51	45	150	49	61	228	66	18	44	63	46	4	144	60	35	61	28	32	51	31	3	47	31	37	60	72	60	50
18PM0001	2301	70	60	59	71	29	61	56	10	31	61	27	18	57	61	47	56	72	44	42	9	48	42	147	46	58	225	63	29	41	60	43	29	141	57	32	58	25	29	48	28	28	44	28	34	57	69	57	47
18PM0003	2303	50	40	39	46	33	41	36	28	35	41	31	46	37	41	21	30	46	12	10	27	22	16	121	14	38	199	43	33	15	40	17	33	115	37	0	38	29	33	22	32	32	18	32	2	37	49	37	15
18PM0026	2326	73	63	62	74	32	64	59	27	34	64	30	45	60	64	50	59	75	47	45	26	51	45	150	49	61	228	66	18	44	63	46	4	144	60	35	61	28	32	51	31	3	47	31	37	60	72	60	50
18PM0065	2365	79	69	68	80	28	70	65	33	40	70	24	51	66	70	56	65	81	53	51	32	57	51	156	55	67	234	72	38	50	69	52	38	150	66	41	67	24	38	57	17	37	53	17	43	66	78	66	56
18PM0088	2388	34	16	15	80	61	17	12	56	63	23	59	74	19	17	55	64	80	52	50	55	56	50	155	54	14	233	25	61	49	16	51	61	149	3	40	14	57	61	56	60	60	52	60	42	19	33	13	55
18PM0117	2417	32	14	13	78	59	15	10	54	61	21	57	72	17	15	53	62	78	50	48	53	54	48	153	52	12	231	23	59	47	14	49	59	147	11	38	12	55	59	54	58	58	50	58	40	17	31	11	53
18PM0129	2429	160	150	149	150	143	151	146	138	145	151	141	156	147	151	131	140	150	128	126	137	132	126	201	130	148	223	153	143	125	150	127	143	1	147	116	148	139	143	132	142	142	128	142	118	147	159	147	131
ERR1201706	ERR1201706	43	33	32	69	50	34	29	45	52	34	48	63	30	34	44	53	69	41	39	44	45	39	144	43	31	222	36	50	38	33	40	50	138	30	29	31	46	50	45	49	49	41	49	31	30	42	30	44
ERR1201707	ERR1201707	107	97	96	97	90	98	93	85	92	98	88	103	94	98	78	87	97	75	73	84	79	73	166	77	95	244	100	90	72	97	74	90	160	94	63	95	86	90	79	89	89	75	89	65	94	106	94	78
ERR1201708	ERR1201708	107	97	96	97	90	98	93	85	92	98	88	103	94	98	78	87	97	75	73	84	79	73	166	77	95	244	100	90	72	97	74	90	160	94	63	95	86	90	79	89	89	75	89	65	94	106	94	78
ERR1201709	ERR1201709	108	98	97	98	91	99	94	86	93	99	89	104	95	99	79	88	98	76	74	85	80	74	167	78	96	245	101	91	73	98	75	91	161	95	64	96	87	91	80	90	90	76	90	66	95	107	95	79
ERR1201710	ERR1201710	48	38	37	74	55	39	34	50	57	39	53	68	35	39	49	58	74	46	44	49	50	44	149	48	36	227	41	55	43	38	45	55	141	35	34	36	51	55	50	54	54	46	54	36	35	47	35	49
ERR1201711	ERR1201711	47	37	36	73	54	38	33	49	56	38	52	67	34	38	48	57	73	45	43	48	49	43	148	47	35	226	40	54	42	37	44	54	142	34	33	35	50	54	49	53	53	45	53	35	34	46	34	48
ERR1201712	ERR1201712	42	32	31	68	49	33	28	44	51	33	47	62	29	33	43	52	68	40	38	43	44	38	143	42	30	221	35	49	37	32	39	49	137	29	28	30	45	49	44	48	48	40	48	30	29	41	29	43
ERR1201713	ERR1201713	46	36	35	72	53	37	32	48	55	37	51	66	33	37	47	56	72	44	42	47	48	42	147	46	34	225	39	53	41	36	43	53	141	33	32	34	49	53	48	52	52	44	52	34	33	45	33	47
ERR1201714	ERR1201714	45	35	34	71	52	36	31	47	54	36	50	65	32	36	46	55	71	43	41	46	47	41	146	45	33	224	38	52	40	35	42	52	140	32	31	33	48	52	47	51	51	43	51	33	32	44	32	46
ERR1201715	ERR1201715	46	36	35	72	53	37	32	48	55	37	51	66	33	37	47	56	72	44	42	47	48	42	147	46	34	225	39	53	41	36	43	53	141	33	32	34	49	53	48	52	52	44	52	34	33	45	33	47
ERR1201716	ERR1201716	44	34	33	70	51	35	30	46	53	35	49	64	31	35	45	54	70	42	40	45	46	40	145	44	32	223	37	51	39	34	41	51	139	31	30	32	47	51	46	50	50	42	50	32	31	43	31	45
ERR1201717	ERR1201717	42	32	31	68	49	33	28	44	51	33	47	62	29	33	43	52	68	40	38	43	44	38	143	42	30	221	35	49	37	32	39	49	137	29	28	30	45	49	44	48	48	40	48	30	29	41	29	43
ERR1201718	ERR1201718	48	38	37	74	55	39	34	50	57	39	53	68	35	39	49	58	74	46	44	49	50	44	149	48	36	227	41	55	43	38	45	55	143	35	34	36	51	55	50	54	54	46	54	36	35	47	35	49
ERR1201719	ERR1201719	43	33	32	69	50	34	29	45	52	34	48	63	30	34	44	53	69	41	39	44	45	39	144	43	31	222	36	50	38	33	40	50	138	30	29	31	46	50	45	49	49	41	49	31	30	42	30	44
ERR1201720	ERR1201720	46	36	35	72	53	37	32	48	55	37	51	66	33	37	47	56	72	44	42	47	48	42	147	46	34	225	39	53	41	36	43	53	141	33	32	34	49	53	48	52	52	44	52	34	33	45	33	47
ERR1201721	ERR1201721	43	33	32	69	50	34	29	45	52	34	48	63	30	34	44	53	69	41	39	44	45	39	144	43	31	222	36	50	38	33	40	50	138	30	29	31	46	50	45	49	49	41	49	31	30	42	30	44
ERR1201722	ERR1201722	49	39	38	75	56	40	35	51	58	40	54	69	36	40	50	59	75	47	45	50	51	45	150	49	37	228	42	56	44	39	46	56	144	36	35	37	52	56	51	55	55	47	55	37	36	48	36	50
ERR1201723	ERR1201723	51	41	40	77	58	42	37	53	60	42	56	71	38	42	52	61	77	49	47	52	53	47	152	51	39	230	44	58	46	41	48	58	146	38	37	39	54	58	53	57	57	49	57	39	38	50	38	52
ERR1201724	ERR1201724	48	38	37	74	55	39	34	50	57	39	53	68	35	39	49	58	74	46	44	49	50	44	149	48	36	227	41	55	43	38	45	55	143	35	34	36	51	55	50	54	54	46	54	36	35	47	35	49
ERR1201725	ERR1201725	51	41	40	77	58	42	37	53	60	42	56	71	38	42	52	61	77	49	47	52	53	47	152	51	39	230	44	58	46	41	48	58	146	38	37	39	54	58	53	57	57	49	57	39	38	50	38	52
ERR1201726	ERR1201726	49	39	38	75	56	40	35	51	58	40	54	69	36	40	50	59	75	47	45	50	51	45	150	49	37	228	42	56	44	39	46	56	144	36	35	37	52	56	51	55	55	47	55	37	36	48	36	50
ERR1201727	ERR1201727	50	40	39	76	57	41	36	52	59	41	55	70	37	41	51	60	76	48	46	51	52	46	151	50	38	229	43	57	45	40	47	57	145	37	36	38	53	57	52	56	56	48	56	38	37	49	37	51
ERR1201728	ERR1201728	48	38	37	74	55	39	34	50	57	39	53	68	35	39	49	58	74	46	44	49	50	44	149	48	36	227	41	55	43	38	45	55	143	35	34	36	51	55	50	54	54	46	54	36	35	47	35	49
ERR1201729	ERR1201729	48	38	37	74	55	39	34	50	57	39	53	68	35	39	49	58	74	46	44	49	50	44	149	48	36	227	41	55	43	38	45	55	143	35	34	36	51	55	50	54	54	46	54	36	35	47	35	49
ERR1201730	ERR1201730	48	38	37	74	55	39	34	50	57	39	53	68	35	39	49	58	74	46	44	49	50	44	149	48	36	227	41	55	43	38	45	55	143	35	34	36	51	55	50	54	54	46	54	36	35	47	35	49
ERR1201731	ERR1201731	51	41	40	77	58	42	37	53	60	42	56	71	38	42	52	61	77	49	47	52	53	47	152	51	39	230	44	58	46	41	48	58	146	38	37	39	54	58	53	57	57	49	57	39	38	50	38	52
ERR1201732	ERR1201732	49	39	38	75	56	40	35	51	58	40	54	69	36	40	50	59	75	47	45	50	51	45	150	49	37	228	42	56	44	39	46	56	144	36	35	37	52	56	51	55	55	47	55	37	36	48	36	50
ERR1201733	ERR1201733	49	39	38	75	56	40	35	51	58	40	54	69	36	40	50	59	75	47	45	50	51	45	150	49	37	228	42	56	44	39	46	56	144	36	35	37	52	56	51	55	55	47	55	37	36	48	36	50
ERR3491228	ERR3491228	184	174	173	174	167	175	170	162	169	175	165	180	171	175	155	164	174	152	150	161	156	150	227	154	172	149	177	167	149	174	151	167	165	171	140	172	163	167	156	166	166	152	166	142	171	183	171	155
ERR3491229	ERR3491229	162	152	151	152	145	153	148	140	147	153	143	158	149	153	133	142	152	130	128	139	134	128	205	132	150	229	155	145	127	152	129	145	77	149	118	150	141	145	134	144	144	130	144	120	149	161	149	133
ERR3491230	ERR3491230	178	168	167	168	161	169	164	156	163	169	159	174	165	169	149	158	168	146	144	155	150	144	221	148	166	143	171	161	143	168	145	161	159	165	134	166	157	161	150	160	160	146	160	136	165	177	165	149
ERR3491231	ERR3491231	166	156	155	156	149	157	152	144	151	157	147	162	153	157	137	146	156	134	132	143	138	132	209	136	154	233	159	149	131	156	133	149	81	153	122	154	145	149	138	148	148	134	148	124	153	165	153	137
ERR3491232	ERR3491232	185	175	174	175	168	176	171	163	170	176	166	181	172	176	156	165	175	153	151	162	157	151	228	155	173	150	178	168	150	175	152	168	166	172	141	173	164	168	157	167	167	153	167	143	172	184	172	156
ERR3491233	ERR3491233	183	173	172	173	166	174	169	161	168	174	164	179	170	174	154	163	173	151	149	160	155	149	226	153	171	148	176	166	148	173	150	166	164	170	139	171	162	166	155	165	165	151	165	141	170	182	170	154
ERR3491234	ERR3491234	182	172	171	172	165	173	168	160	167	173	163	178	169	173	153	162	172	150	148	159	154	148	225	152	170	147	175	165	147	172	149	165	163	169	138	170	161	165	154	164	164	150	164	140	169	181	169	153
ERR3491235	ERR3491235	184	174	173	174	167	175	170	162	169	175	165	180	171	175	155	164	174	152	150	161	156	150	227	154	172	149	177	167	149	174	151	167	165	171	140	172	163	167	156	166	166	152	166	142	171	183	171	155
ERR3491236	ERR3491236	181	171	170	171	164	172	167	159	166	172	162	177	168	172	152	161	171	149	147	158	153	147	224	151	169	146	174	164	146	171	148	164	162	168	137	169	160	164	153	163	163	149	163	139	168	180	168	152
ERR3491237	ERR3491237	164	154	153	154	147	155	150	142	149	155	145	160	151	155	135	144	154	132	130	141	136	130	207	134	152	231	157	147	129	154	131	147	79	151	120	152	143	147	136	146	146	132	146	122	151	163	151	135
ERR3491238	ERR3491238	180	170	169	170	163	171	166	158	165	171	161	176	167	171	151	160	170	148	146	157	152	146	223	150	168	145	173	163	145	170	147	163	161	167	136	168	159	163	152	162	162	148	162	138	167	179	167	151
ERR3491239	ERR3491239	163	153	152	153	146	154	149	141	148	154	144	159	150	154	134	143	153	131	129	140	135	129	206	133	151	230	156	146	128	153	130	146	78	150	119	151	142	146	135	145	145	131	145	121	150	162	150	134
ERR3491240	ERR3491240	182	172	171	172	165	173	168	160	167	173	163	178	169	173	153	162	172	150	148	159	154	148	225	152	170	147	175	165	147	172	149	165	163	169	138	170	161	165	154	164	164	150	164	140	169	181	169	153
ERR3491241	ERR3491241	163	153	152	153	146	154	149	141	148	154	144	159	150	154	134	143	153	131	129	140	135	129	206	133	151	230	156	146	128	153	130	146	78	150	119	151	142	146	135	145	145	131	145	121	150	162	150	134
ERR3491242	ERR3491242	183	173	172	173	166	174	169	161	168	174	164	179	170	174	154	163	173	151	149	160	155	149	226	153	171	148	176	166	148	173	150	166	164	170	139	171	162	166	155	165	165	151	165	141	170	182	170	154
ERR3491243	ERR3491243	162	152	151	152	145	153	148	140	147	153	143	158	149	153	133	142	152	130	128	139	134	128	205	132	150	229	155	145	127	152	129	145	77	149	118	150	141	145	134	144	144	130	144	120	149	161	149	133
ERR3491244	ERR3491244	181	171	170	171	164	172	167	159	166	172	162	177	168	172	152	161	171	149	147	158	153	147	224	151	169	146	174	164	146	171	148	164	162	168	137	169	160	164	153	163	163	149	163	139	168	180	168	152
ERR3491245	ERR3491245	86	76	75	58	69	77	72	64	71	77	67	82	73	77	57	66	58	54	52	63	58	52	151	56	74	229	79	69	51	76	53	69	145	73	42	74	65	69	58	68	68	54	68	44	73	85	73	57
ERR3491246	ERR3491246	177	167	166	167	160	168	163	155	162	168	158	173	164	168	148	157	167	145	143	154	149	143	220	147	165	142	170	160	142	167	144	160	158	164	133	165	156	160	149	159	159	145	159	135	164	176	164	148
ERR3491247	ERR3491247	184	174	173	174	167	175	170	162	169	175	165	180	171	175	155	164	174	152	150	161	156	150	227	154	172	149	177	167	149	174	151	167	165	171	140	172	163	167	156	166	166	152	166	142	171	183	171	155
ERR3491248	ERR3491248	181	171	170	171	164	172	167	159	166	172	162	177	168	172	152	161	171	149	147	158	153	147	224	151	169	146	174	164	146	171	148	164	162	168	137	169	160	164	153	163	163	149	163	139	168	180	168	152
ERR3491249	ERR3491249	169	159	158	159	152	160	155	147	154	160	150	165	156	160	140	149	159	137	135	146	141	135	210	139	157	236	162	152	134	159	136	152	84	156	125	157	148	152	141	151	151	137	151	127	156	168	156	140
ERR3491250	ERR3491250	160	150	149	150	143	151	146	138	145	151	141	156	147	151	131	140	150	128	126	137	132	126	203	130	148	227	153	143	125	150	127	143	75	147	116	148	139	143	132	142	142	128	142	118	147	159	147	131
ERR3491251	ERR3491251	158	148	147	148	141	149	144	136	143	149	139	154	145	149	129	138	148	126	124	135	130	124	201	128	146	225	151	141	123	148	125	141	73	145	114	146	137	141	130	140	140	126	140	116	145	157	145	129
ERR3491252	ERR3491252	184	174	173	174	167	175	170	162	169	175	165	180	171	175	155	164	174	152	150	161	156	150	227	154	172	149	177	167	149	174	151	167	165	171	140	172	163	167	156	166	166	152	166	142	171	183	171	155
ERR3491253	ERR3491253	183	173	172	173	166	174	169	161	168	174	164	179	170	174	154	163	173	151	149	160	155	149	226	153	171	148	176	166	148	173	150	166	164	170	139	171	162	166	155	165	165	151	165	141	170	182	170	154
ERR3491254	ERR3491254	186	176	175	176	169	177	172	164	171	177	167	182	173	177	157	166	176	154	152	163	158	152	229	156	174	151	179	169	151	176	153	169	167	173	142	174	165	169	158	168	168	154	168	144	173	185	173	157
ERR3491255	ERR3491255	184	174	173	174	167	175	170	162	169	175	165	180	171	175	155	164	174	152	150	161	156	150	227	154	172	149	177	167	149	174	151	167	165	171	140	172	163	167	156	166	166	152	166	142	171	183	171	155
ERR3491256	ERR3491256	159	149	148	149	142	150	145	137	144	150	140	155	146	150	130	139	149	127	125	136	131	125	202	129	147	226	152	142	124	149	126	142	74	146	115	147	138	142	131	141	141	127	141	117	146	158	146	130
ERR3491257	ERR3491257	160	150	149	150	143	151	146	138	145	151	141	156	147	151	131	140	150	128	126	137	132	126	203	130	148	227	153	143	125	150	127	143	75	147	116	148	139	143	132	142	142	128	142	118	147	159	147	131
ERR3491258	ERR3491258	179	169	168	169	162	170	165	157	164	170	160	175	166	170	150	159	169	147	145	156	151	145	222	149	167	144	172	162	144	169	146	162	160	166	135	167	158	162	151	161	161	147	161	137	166	178	166	150
ERR3491259	ERR3491259	167	157	156	157	150	158	153	145	152	158	148	163	154	158	138	147	157	135	133	144	139	133	210	137	155	234	160	150	132	157	134	150	82	154	123	155	146	150	139	149	149	135	149	125	154	166	154	138
ERR3491260	ERR3491260	183	173	172	173	166	174	169	161	168	174	164	179	170	174	154	163	173	151	149	160	155	149	226	153	171	148	176	166	148	173	150	166	164	170	139	171	162	166	155	165	165	151	165	141	170	182	170	154
ERR3491261	ERR3491261	152	142	141	142	135	143	138	130	137	143	133	148	139	143	123	132	142	120	118	129	124	118	195	122	140	219	145	135	117	142	119	135	67	139	108	140	131	135	124	134	134	120	134	110	139	151	139	123
ERR3491262	ERR3491262	180	170	169	170	163	171	166	158	165	171	161	176	167	171	151	160	170	148	146	157	152	146	223	150	168	145	173	163	145	170	147	163	161	167	136	168	159	163	152	162	162	148	162	138	167	179	167	151
ERR3491263	ERR3491263	182	172	171	172	165	173	168	160	167	173	163	178	169	173	153	162	172	150	148	159	154	148	225	152	170	147	175	165	147	172	149	165	163	169	138	170	161	165	154	164	164	150	164	140	169	181	169	153
ERR3491264	ERR3491264	184	174	173	174	167	175	170	162	169	175	165	180	171	175	155	164	174	152	150	161	156	150	227	154	172	149	177	167	149	174	151	167	165	171	140	172	163	167	156	166	166	152	166	142	171	183	171	155
ERR3491265	ERR3491265	165	155	154	155	148	156	151	143	150	156	146	161	152	156	136	145	155	133	131	142	137	131	208	135	153	232	158	148	130	155	132	148	80	152	121	153	144	148	137	147	147	133	147	123	152	164	152	136
ERR3491266	ERR3491266	170	160	159	160	153	161	156	148	155	161	151	166	157	161	141	150	160	138	136	147	142	136	213	140	158	237	163	153	135	160	137	153	85	157	126	158	149	153	142	152	152	138	152	128	157	169	157	141
ERR3491267	ERR3491267	157	147	146	147	140	148	143	135	142	148	138	153	144	148	128	137	147	125	123	134	129	123	200	127	145	224	150	140	122	147	124	140	72	144	113	145	136	140	129	139	139	125	139	115	144	156	144	128
ERR3491268	ERR3491268	163	153	152	153	146	154	149	141	148	154	144	159	150	154	134	143	153	131	129	140	135	129	206	133	151	230	156	146	128	153	130	146	78	150	119	151	142	146	135	145	145	131	145	121	150	162	150	134
ERR3491269	ERR3491269	162	152	151	152	145	153	148	140	147	153	143	158	149	153	133	142	152	130	128	139	134	128	205	132	150	229	155	145	127	152	129	145	77	149	118	150	141	145	134	144	144	130	144	120	149	161	149	133
ERR3491270	ERR3491270	167	157	156	157	150	158	153	145	152	158	148	163	154	158	138	147	157	135	133	144	139	133	210	137	155	234	160	150	132	157	134	150	82	154	123	155	146	150	139	149	149	135	149	125	154	166	154	138
ERR3491271	ERR3491271	177	167	166	167	160	168	163	155	162	168	158	173	164	168	148	157	167	145	143	154	149	143	220	147	165	142	170	160	142	167	144	160	158	164	133	165	156	160	149	159	159	145	159	135	164	176	164	148
ERR3491272	ERR3491272	160	150	149	150	143	151	146	138	145	151	141	156	147	151	131	140	150	128	126	137	132	126	203	130	148	227	153	143	125	150	127	143	75	147	116	148	139	143	132	142	142	128	142	118	147	159	147	131
ERR3491273	ERR3491273	182	172	171	172	165	173	168	160	167	173	163	178	169	173	153	162	172	150	148	159	154	148	225	152	170	147	175	165	147	172	149	165	163	169	138	170	161	165	154	164	164	150	164	140	169	181	169	153
ERR3491274	ERR3491274	179	169	168	169	162	170	165	157	164	170	160	175	166	170	150	159	169	147	145	156	151	145	222	149	167	144	172	162	144	169	146	162	160	166	135	167	158	162	151	161	161	147	161	137	166	178	166	150
ERR3491275	ERR3491275	176	166	165	166	159	167	162	154	161	167	157	172	163	167	147	156	166	144	142	153	148	142	219	146	164	141	169	159	141	166	143	159	157	163	132	164	155	159	148	158	158	144	158	134	163	175	163	147
ERR3491276	ERR3491276	176	166	165	166	159	167	162	154	161	167	157	172	163	167	147	156	166	144	142	153	148	142	219	146	164	141	169	159	141	166	143	159	157	163	132	164	155	159	148	158	158	144	158	134	163	175	163	147
ERR3491277	ERR3491277	181	171	170	171	164	172	167	159	166	172	162	177	168	172	152	161	171	149	147	158	153	147	224	151	169	146	174	164	146	171	148	164	162	168	137	169	160	164	153	163	163	149	163	139	168	180	168	152
ERR3491278	ERR3491278	179	169	168	169	162	170	165	157	164	170	160	175	166	170	150	159	169	147	145	156	151	145	222	149	167	144	172	162	144	169	146	162	160	166	135	167	158	162	151	161	161	147	161	137	166	178	166	150
ERR3491279	ERR3491279	148	138	137	138	131	139	134	126	133	139	129	144	135	139	119	128	138	116	114	125	120	114	191	118	136	215	141	131	113	138	115	131	63	135	104	136	127	131	120	130	130	116	130	106	135	147	135	119
ERR3491280	ERR3491280	180	170	169	170	163	171	166	158	165	171	161	176	167	171	151	160	170	148	146	157	152	146	223	150	168	145	173	163	145	170	147	163	161	167	136	168	159	163	152	162	162	148	162	138	167	179	167	151
ERR3491281	ERR3491281	177	167	166	167	160	168	163	155	162	168	158	173	164	168	148	157	167	145	143	154	149	143	220	147	165	142	170	160	142	167	144	160	158	164	133	165	156	160	149	159	159	145	159	135	164	176	164	148
ERR3491282	ERR3491282	180	170	169	170	163	171	166	158	165	171	161	176	167	171	151	160	170	148	146	157	152	146	223	150	168	145	173	163	145	170	147	163	161	167	136	168	159	163	152	162	162	148	162	138	167	179	167	151
ERR3491283	ERR3491283	176	166	165	166	159	167	162	154	161	167	157	172	163	167	147	156	166	144	142	153	148	142	219	146	164	141	169	159	141	166	143	159	157	163	132	164	155	159	148	158	158	144	158	134	163	175	163	147
ERR3491284	ERR3491284	177	167	166	167	160	168	163	155	162	168	158	173	164	168	148	157	167	145	143	154	149	143	220	147	165	142	170	160	142	167	144	160	158	164	133	165	156	160	149	159	159	145	159	135	164	176	164	148
ERR3491285	ERR3491285	153	143	142	143	136	144	139	131	138	144	134	149	140	144	124	133	143	121	119	130	125	119	196	123	141	220	146	136	118	143	120	136	68	140	109	141	132	136	125	135	135	121	135	111	140	152	140	124
ERR3491286	ERR3491286	182	172	171	172	165	173	168	160	167	173	163	178	169	173	153	162	172	150	148	159	154	148	225	152	170	147	175	165	147	172	149	165	163	169	138	170	161	165	154	164	164	150	164	140	169	181	169	153
ERR3491287	ERR3491287	177	167	166	167	160	168	163	155	162	168	158	173	164	168	148	157	167	145	143	154	149	143	220	147	165	142	170	160	142	167	144	160	158	164	133	165	156	160	149	159	159	145	159	135	164	176	164	148
ERR3491288	ERR3491288	179	169	168	169	162	170	165	157	164	170	160	175	166	170	150	159	169	147	145	156	151	145	222	149	167	144	172	162	144	169	146	162	160	166	135	167	158	162	151	161	161	147	161	137	166	178	166	150
ERR3491289	ERR3491289	86	76	75	58	69	77	72	64	71	77	67	82	73	77	57	66	58	54	52	63	58	52	151	56	74	229	79	69	51	76	53	69	145	73	42	74	65	69	58	68	68	54	68	44	73	85	73	57
ERR3491290	ERR3491290	181	171	170	171	164	172	167	159	166	172	162	177	168	172	152	161	171	149	147	158	153	147	224	151	169	146	174	164	146	171	148	164	162	168	137	169	160	164	153	163	163	149	163	139	168	180	168	152
ERR3491291	ERR3491291	182	172	171	172	165	173	168	160	167	173	163	178	169	173	153	162	172	150	148	159	154	148	225	152	170	147	175	165	147	172	149	165	163	169	138	170	161	165	154	164	164	150	164	140	169	181	169	153
ERR3491292	ERR3491292	176	166	165	166	159	167	162	154	161	167	157	172	163	167	147	156	166	144	142	153	148	142	219	146	164	141	169	159	141	166	143	159	157	163	132	164	155	159	148	158	158	144	158	134	163	175	163	147
ERR3491293	ERR3491293	181	171	170	171	164	172	167	159	166	172	162	177	168	172	152	161	171	149	147	158	153	147	224	151	169	146	174	164	146	171	148	164	162	168	137	169	160	164	153	163	163	149	163	139	168	180	168	152
ERR3491294	ERR3491294	182	172	171	172	165	173	168	160	167	173	163	178	169	173	153	162	172	150	148	159	154	148	225	152	170	147	175	165	147	172	149	165	163	169	138	170	161	165	154	164	164	150	164	140	169	181	169	153
ERR3491295	ERR3491295	150	140	139	140	133	141	136	128	135	141	131	146	137	141	121	130	140	118	116	127	122	116	193	120	138	217	143	133	115	140	117	133	65	137	106	138	129	133	122	132	132	118	132	108	137	149	137	121
ERR3491296	ERR3491296	161	151	150	151	144	152	147	139	146	152	142	157	148	152	132	141	151	129	127	138	133	127	204	131	149	228	154	144	126	151	128	144	76	148	117	149	140	144	133	143	143	129	143	119	148	160	148	132
ERR3491297	ERR3491297	159	149	148	149	142	150	145	137	144	150	140	155	146	150	130	139	149	127	125	136	131	125	202	129	147	226	152	142	124	149	126	142	74	146	115	147	138	142	131	141	141	127	141	117	146	158	146	130
ERR3491298	ERR3491298	156	146	145	146	139	147	142	134	141	147	137	152	143	147	127	136	146	124	122	133	128	122	199	126	144	223	149	139	121	146	123	139	71	143	112	144	135	139	128	138	138	124	138	114	143	155	143	127
ERR3491299	ERR3491299	143	133	132	133	126	134	129	121	128	134	124	139	130	134	114	123	133	111	109	120	115	109	186	113	131	210	136	126	108	133	110	126	58	130	99	131	122	126	115	125	125	111	125	101	130	142	130	114
ERR3491300	ERR3491300	177	167	166	167	160	168	163	155	162	168	158	173	164	168	148	157	167	145	143	154	149	143	220	147	165	142	170	160	142	167	144	160	158	164	133	165	156	160	149	159	159	145	159	135	164	176	164	148
ERR3491301	ERR3491301	87	77	76	59	70	78	73	65	72	78	68	83	74	78	58	67	59	55	53	64	59	53	152	57	75	230	80	70	52	77	54	70	146	74	43	75	66	70	59	69	69	55	69	45	74	86	74	58
ERR3491302	ERR3491302	178	168	167	168	161	169	164	156	163	169	159	174	165	169	149	158	168	146	144	155	150	144	221	148	166	143	171	161	143	168	145	161	159	165	134	166	157	161	150	160	160	146	160	136	165	177	165	149
ERR3491303	ERR3491303	178	168	167	168	161	169	164	156	163	169	159	174	165	169	149	158	168	146	144	155	150	144	221	148	166	143	171	161	143	168	145	161	159	165	134	166	157	161	150	160	160	146	160	136	165	177	165	149
ERR3491304	ERR3491304	176	166	165	166	159	167	162	154	161	167	157	172	163	167	147	156	166	144	142	153	148	142	219	146	164	141	169	159	141	166	143	159	157	163	132	164	155	159	148	158	158	144	158	134	163	175	163	147
ERR3491305	ERR3491305	157	147	146	147	140	148	143	135	142	148	138	153	144	148	128	137	147	125	123	134	129	123	200	127	145	224	150	140	122	147	124	140	72	144	113	145	136	140	129	139	139	125	139	115	144	156	144	128
ERR3491306	ERR3491306	182	172	171	172	165	173	168	160	167	173	163	178	169	173	153	162	172	150	148	159	154	148	225	152	170	147	175	165	147	172	149	165	163	169	138	170	161	165	154	164	164	150	164	140	169	181	169	153
ERR3491307	ERR3491307	145	135	134	135	128	136	131	123	130	136	126	141	132	136	116	125	135	113	111	122	117	111	188	115	133	212	138	128	110	135	112	128	60	132	101	133	124	128	117	127	127	113	127	103	132	144	132	116
ERR3491308	ERR3491308	180	170	169	170	163	171	166	158	165	171	161	176	167	171	151	160	170	148	146	157	152	146	223	150	168	145	173	163	145	170	147	163	161	167	136	168	159	163	152	162	162	148	162	138	167	179	167	151
ERR3491309	ERR3491309	182	172	171	172	165	173	168	160	167	173	163	178	169	173	153	162	172	150	148	159	154	148	225	152	170	147	175	165	147	172	149	165	163	169	138	170	161	165	154	164	164	150	164	140	169	181	169	153
ERR3491310	ERR3491310	180	170	169	170	163	171	166	158	165	171	161	176	167	171	151	160	170	148	146	157	152	146	221	150	168	145	173	163	145	170	147	163	161	167	136	168	159	163	152	162	162	148	162	138	167	179	167	151
ERR3491311	ERR3491311	180	170	169	170	163	171	166	158	165	171	161	176	167	171	151	160	170	148	146	157	152	146	223	150	168	145	173	163	145	170	147	163	161	167	136	168	159	163	152	162	162	148	162	138	167	179	167	151
ERR3491312	ERR3491312	158	148	147	148	141	149	144	136	143	149	139	154	145	149	129	138	148	126	124	135	130	124	201	128	146	225	151	141	123	148	125	141	73	145	114	146	137	141	130	140	140	126	140	116	145	157	145	129
ERR3491313	ERR3491313	178	168	167	168	161	169	164	156	163	169	159	174	165	169	149	158	168	146	144	155	150	144	221	148	166	143	171	161	143	168	145	161	159	165	134	166	157	161	150	160	160	146	160	136	165	177	165	149
ERR3491314	ERR3491314	181	171	170	171	164	172	167	159	166	172	162	177	168	172	152	161	171	149	147	158	153	147	224	151	169	146	174	164	146	171	148	164	162	168	137	169	160	164	153	163	163	149	163	139	168	180	168	152
ERR3491315	ERR3491315	179	169	168	169	162	170	165	157	164	170	160	175	166	170	150	159	169	147	145	156	151	145	222	149	167	144	172	162	144	169	146	162	160	166	135	167	158	162	151	161	161	147	161	137	166	178	166	150
ERR3491316	ERR3491316	179	169	168	169	162	170	165	157	164	170	160	175	166	170	150	159	169	147	145	156	151	145	222	149	167	144	172	162	144	169	146	162	160	166	135	167	158	162	151	161	161	147	161	137	166	178	166	150
ERR3491317	ERR3491317	182	172	171	172	165	173	168	160	167	173	163	178	169	173	153	162	172	150	148	159	154	148	225	152	170	147	175	165	147	172	149	165	163	169	138	170	161	165	154	164	164	150	164	140	169	181	169	153
ERR3491318	ERR3491318	181	171	170	171	164	172	167	159	166	172	162	177	168	172	152	161	171	149	147	158	153	147	224	151	169	146	174	164	146	171	148	164	162	168	137	169	160	164	153	163	163	149	163	139	168	180	168	152
ERR3491319	ERR3491319	160	150	149	150	143	151	146	138	145	151	141	156	147	151	131	140	150	128	126	137	132	126	203	130	148	227	153	143	125	150	127	143	75	147	116	148	139	143	132	142	142	128	142	118	147	159	147	131
ERR3491320	ERR3491320	181	171	170	171	164	172	167	159	166	172	162	177	168	172	152	161	171	149	147	158	153	147	224	151	169	146	174	164	146	171	148	164	162	168	137	169	160	164	153	163	163	149	163	139	168	180	168	152
ERR3491321	ERR3491321	181	171	170	171	164	172	167	159	166	172	162	177	168	172	152	161	171	149	147	158	153	147	224	151	169	146	174	164	146	171	148	164	162	168	137	169	160	164	153	163	163	149	163	139	168	180	168	152
ERR3491322	ERR3491322	181	171	170	171	164	172	167	159	166	172	162	177	168	172	152	161	171	149	147	158	153	147	224	151	169	146	174	164	146	171	148	164	162	168	137	169	160	164	153	163	163	149	163	139	168	180	168	152
ERR3491323	ERR3491323	182	172	171	172	165	173	168	160	167	173	163	178	169	173	153	162	172	150	148	159	154	148	225	152	170	147	175	165	147	172	149	165	163	169	138	170	161	165	154	164	164	150	164	140	169	181	169	153
ERR3491324	ERR3491324	181	171	170	171	164	172	167	159	166	172	162	177	168	172	152	161	171	149	147	158	153	147	224	151	169	146	174	164	146	171	148	164	162	168	137	169	160	164	153	163	163	149	163	139	168	180	168	152
ERR3491325	ERR3491325	182	172	171	172	165	173	168	160	167	173	163	178	169	173	153	162	172	150	148	159	154	148	225	152	170	147	175	165	147	172	149	165	163	169	138	170	161	165	154	164	164	150	164	140	169	181	169	153
ERR3491326	ERR3491326	181	171	170	171	164	172	167	159	166	172	162	177	168	172	152	161	171	149	147	158	153	147	224	151	169	146	174	164	146	171	148	164	162	168	137	169	160	164	153	163	163	149	163	139	168	180	168	152
ERR3491327	ERR3491327	181	171	170	171	164	172	167	159	166	172	162	177	168	172	152	161	171	149	147	158	153	147	224	151	169	146	174	164	146	171	148	164	162	168	137	169	160	164	153	163	163	149	163	139	168	180	168	152
ERR3491328	ERR3491328	181	171	170	171	164	172	167	159	166	172	162	177	168	172	152	161	171	149	147	158	153	147	224	151	169	146	174	164	146	171	148	164	162	168	137	169	160	164	153	163	163	149	163	139	168	180	168	152
ERR3491329	ERR3491329	181	171	170	171	164	172	167	159	166	172	162	177	168	172	152	161	171	149	147	158	153	147	224	151	169	146	174	164	146	171	148	164	162	168	137	169	160	164	153	163	163	149	163	139	168	180	168	152
ERR3491330	ERR3491330	179	169	168	169	162	170	165	157	164	170	160	175	166	170	150	159	169	147	145	156	151	145	222	149	167	144	172	162	144	169	146	162	160	166	135	167	158	162	151	161	161	147	161	137	166	178	166	150
ERR3491331	ERR3491331	161	151	150	151	144	152	147	139	146	152	142	157	148	152	132	141	151	129	127	138	133	127	204	131	149	228	154	144	126	151	128	144	76	148	117	149	140	144	133	143	143	129	143	119	148	160	148	132
ERR3491332	ERR3491332	179	169	168	169	162	170	165	157	164	170	160	175	166	170	150	159	169	147	145	156	151	145	222	149	167	144	172	162	144	169	146	162	160	166	135	167	158	162	151	161	161	147	161	137	166	178	166	150
ERR3491333	ERR3491333	143	133	132	133	126	134	129	121	128	134	124	139	130	134	114	123	133	111	109	120	115	109	186	113	131	210	136	126	108	133	110	126	58	130	99	131	122	126	115	125	125	111	125	101	130	142	130	114
ERR3491334	ERR3491334	179	169	168	169	162	170	165	157	164	170	160	175	166	170	150	159	169	147	145	156	151	145	222	149	167	144	172	162	144	169	146	162	160	166	135	167	158	162	151	161	161	147	161	137	166	178	166	150
ERR3491335	ERR3491335	188	178	177	178	171	179	174	166	173	179	169	184	175	179	158	167	178	156	154	165	159	153	231	158	176	153	181	171	152	178	154	171	169	175	144	176	167	171	159	170	170	155	170	146	175	187	175	159
ERR3491336	ERR3491336	176	166	165	166	159	167	162	154	161	167	157	172	163	167	147	156	166	144	142	153	148	142	219	146	164	141	169	159	141	166	143	159	157	163	132	164	155	159	148	158	158	144	158	134	163	175	163	147
ERR3491337	ERR3491337	182	172	171	172	165	173	168	160	167	173	163	178	169	173	153	162	172	150	148	159	154	148	225	152	170	147	175	165	147	172	149	165	163	169	138	170	161	165	154	164	164	150	164	140	169	181	169	153
ERR3491338	ERR3491338	179	169	168	169	162	170	165	157	164	170	160	175	166	170	150	159	169	147	145	156	151	145	222	149	167	144	172	162	144	169	146	162	160	166	135	167	158	162	151	161	161	147	161	137	166	178	166	150
ERR3491339	ERR3491339	149	139	138	139	132	140	135	127	134	140	130	145	136	140	120	129	139	117	115	126	121	115	192	119	137	216	142	132	114	139	116	132	64	136	105	137	128	132	121	131	131	117	131	107	136	148	136	120
ERR3491340	ERR3491340	179	169	168	169	162	170	165	157	164	170	160	175	166	170	150	159	169	147	145	156	151	145	222	149	167	144	172	162	144	169	146	162	160	166	135	167	158	162	151	161	161	147	161	137	166	178	166	150
ERR3491341	ERR3491341	179	169	168	169	162	170	165	157	164	170	160	175	166	170	150	159	169	147	145	156	151	145	222	149	167	144	172	162	144	169	146	162	160	166	135	167	158	162	151	161	161	147	161	137	166	178	166	150
ERR3491342	ERR3491342	155	145	144	145	138	146	141	133	140	146	136	151	142	146	126	135	145	123	121	132	127	121	198	125	143	222	148	138	120	145	122	138	70	142	111	143	134	138	127	137	137	123	137	113	142	154	142	126
ERR3491343	ERR3491343	155	145	144	145	138	146	141	133	140	146	136	151	142	146	126	135	145	123	121	132	127	121	198	125	143	222	148	138	120	145	122	138	70	142	111	143	134	138	127	137	137	123	137	113	142	154	142	126
ERR3491344	ERR3491344	181	171	170	171	164	172	167	159	166	172	162	177	168	172	152	161	171	149	147	158	153	147	224	151	169	146	174	164	146	171	148	164	162	168	137	169	160	164	153	163	163	149	163	139	168	180	168	152
ERR3491345	ERR3491345	179	169	168	169	162	170	165	157	164	170	160	175	166	170	150	159	169	147	145	156	151	145	222	149	167	144	172	162	144	169	146	162	160	166	135	167	158	162	151	161	161	147	161	137	166	178	166	150
ERR3491346	ERR3491346	177	167	166	167	160	168	163	155	162	168	158	173	164	168	148	157	167	145	143	154	149	143	220	147	165	142	170	160	142	167	144	160	158	164	133	165	156	160	149	159	159	145	159	135	164	176	164	148
ERR3491347	ERR3491347	154	144	143	144	137	145	140	132	139	145	135	150	141	145	125	134	144	122	120	131	126	120	197	124	142	221	147	137	119	144	121	137	69	141	110	142	133	137	126	136	136	122	136	112	141	153	141	125
ERR3491348	ERR3491348	186	176	175	176	169	177	172	164	171	177	167	182	173	177	157	166	176	154	152	163	158	152	229	156	174	151	179	169	151	176	153	169	167	173	142	174	165	169	158	168	168	154	168	144	173	185	173	157
ERR3491349	ERR3491349	182	172	171	172	165	173	168	160	167	173	163	178	169	173	153	162	172	150	148	159	154	148	225	152	170	147	175	165	147	172	149	165	163	169	138	170	161	165	154	164	164	150	164	140	169	181	169	153
ERR3491350	ERR3491350	179	169	168	169	162	170	165	157	164	170	160	175	166	170	150	159	169	147	145	156	151	145	222	149	167	144	172	162	144	169	146	162	160	166	135	167	158	162	151	161	161	147	161	137	166	178	166	150
ERR3491351	ERR3491351	179	169	168	169	162	170	165	157	164	170	160	175	166	170	150	159	169	147	145	156	151	145	222	149	167	144	172	162	144	169	146	162	160	166	135	167	158	162	151	161	161	147	161	137	166	178	166	150
ERR3491352	ERR3491352	178	168	167	168	161	169	164	156	163	169	159	174	165	169	149	158	168	146	144	155	150	144	221	148	166	143	171	161	143	168	145	161	159	165	134	166	157	161	150	160	160	146	160	136	165	177	165	149
ERR3491353	ERR3491353	179	169	168	169	162	170	165	157	164	170	160	175	166	170	150	159	169	147	145	156	151	145	222	149	167	144	172	162	144	169	146	162	160	166	135	167	158	162	151	161	161	147	161	137	166	178	166	150
ERR3491354	ERR3491354	183	173	172	173	166	174	169	161	168	174	164	179	170	174	154	163	173	151	149	160	155	149	226	153	171	148	176	166	148	173	150	166	164	170	139	171	162	166	155	165	165	151	165	141	170	182	170	154
ERR3491355	ERR3491355	178	168	167	168	161	169	164	156	163	169	159	174	165	169	149	158	168	146	144	155	150	144	221	148	166	143	171	161	143	168	145	161	159	165	134	166	157	161	150	160	160	146	160	136	165	177	165	149
ERR3491356	ERR3491356	185	175	174	175	168	176	171	163	170	176	166	181	172	176	156	165	175	153	151	162	157	151	228	155	173	150	178	168	150	175	152	168	166	172	141	173	164	168	157	167	167	153	167	143	172	184	172	156
ERR3491357	ERR3491357	176	166	165	166	159	167	162	154	161	167	157	172	163	167	147	156	166	144	142	153	148	142	219	146	164	141	169	159	141	166	143	159	157	163	132	164	155	159	148	158	158	144	158	134	163	175	163	147
ERR3491358	ERR3491358	86	76	75	58	69	77	72	64	71	77	67	82	73	77	57	66	58	54	52	63	58	52	151	56	74	229	79	69	51	76	53	69	145	73	42	74	65	69	58	68	68	54	68	44	73	85	73	57
ERR3491359	ERR3491359	187	177	176	177	170	178	173	165	172	178	168	183	174	178	158	167	177	155	153	164	159	153	230	157	175	152	180	170	152	177	154	170	168	174	143	175	166	170	159	169	169	155	169	145	174	186	174	158
ERR3491360	ERR3491360	178	168	167	168	161	169	164	156	163	169	159	174	165	169	149	158	168	146	144	155	150	144	221	148	166	143	171	161	143	168	145	161	159	165	134	166	157	161	150	160	160	146	160	136	165	177	165	149
ERR3491361	ERR3491361	182	172	171	172	165	173	168	160	167	173	163	178	169	173	153	162	172	150	148	159	154	148	225	152	170	147	175	165	147	172	149	165	163	169	138	170	161	165	154	164	164	150	164	140	169	181	169	153
ERR3491362	ERR3491362	180	168	169	170	163	171	166	158	165	171	161	176	167	171	151	160	170	148	146	157	152	146	223	150	168	145	173	163	145	170	147	163	161	167	136	168	159	163	152	162	162	148	162	138	167	179	167	151
ERR3491363	ERR3491363	179	169	168	169	162	170	165	157	164	170	160	175	166	170	150	159	169	147	145	156	151	145	222	149	167	144	172	162	144	169	146	162	160	166	135	167	158	162	151	161	161	147	161	137	166	178	166	150
ERR3491364	ERR3491364	179	169	168	169	162	170	165	157	164	170	160	175	166	170	150	159	169	147	145	156	151	145	222	149	167	144	172	162	144	169	146	162	160	166	135	167	158	162	151	161	161	147	161	137	166	178	166	150
ERR3491365	ERR3491365	180	170	169	170	163	171	166	158	165	171	161	176	167	171	151	160	170	148	146	157	152	146	223	150	168	145	173	163	145	170	147	163	161	167	136	168	159	163	152	162	162	148	162	138	167	179	167	151
ERR3491366	ERR3491366	180	170	169	170	163	171	166	158	165	171	161	176	167	171	151	160	170	148	146	157	152	146	223	150	168	145	173	163	145	170	147	163	161	167	136	168	159	163	152	162	162	148	162	138	167	179	167	151
ERR3491367	ERR3491367	185	175	174	175	168	176	171	163	170	176	166	181	172	176	156	165	175	153	151	162	157	151	228	155	173	150	178	168	150	175	152	168	166	172	141	173	164	168	157	167	167	153	167	143	172	184	172	156
ERR3491368	ERR3491368	179	169	168	169	162	170	165	157	164	170	160	175	166	170	150	159	169	147	145	156	151	145	222	149	167	144	172	162	144	169	146	162	160	166	135	167	158	162	151	161	161	147	161	137	166	178	166	150
ERR3491369	ERR3491369	181	171	170	171	164	172	167	159	166	172	162	177	168	172	152	161	171	149	147	158	153	147	224	151	169	146	174	164	146	171	148	164	162	168	137	169	160	164	153	163	163	149	163	139	168	180	168	152
ERR3491370	ERR3491370	180	168	169	170	163	171	166	158	165	171	161	176	167	171	151	160	170	148	146	157	152	146	223	150	168	145	173	163	145	170	147	163	161	167	136	168	159	163	152	162	162	148	162	138	167	179	167	151
ERR3491371	ERR3491371	180	168	169	170	163	171	166	158	165	171	161	176	167	171	151	160	170	148	146	157	152	146	223	150	168	145	173	163	145	170	147	163	161	167	136	168	159	163	152	162	162	148	162	138	167	179	167	151
ERR3491372	ERR3491372	176	166	165	166	159	167	162	154	161	167	157	172	163	167	147	156	166	144	142	153	148	142	219	146	164	141	169	159	141	166	143	159	157	163	132	164	155	159	148	158	158	144	158	134	163	175	163	147
ERR3491373	ERR3491373	157	147	146	147	140	148	143	135	142	148	138	153	144	148	128	137	147	125	123	134	129	123	200	127	145	224	150	140	122	147	124	140	72	144	113	145	136	140	129	139	139	125	139	115	144	156	144	128
ERR3491374	ERR3491374	182	172	171	172	165	173	168	160	167	173	163	178	169	173	153	162	172	150	148	159	154	148	225	152	170	147	175	165	147	172	149	165	163	169	138	170	161	165	154	164	164	150	164	140	169	181	169	153
ERR3491375	ERR3491375	161	151	150	151	144	152	147	139	146	152	142	157	148	152	132	141	151	129	127	138	133	127	204	131	149	228	154	144	126	151	128	144	76	148	117	149	140	144	133	143	143	129	143	119	148	160	148	132
ERR3491376	ERR3491376	179	169	168	169	162	170	165	157	164	170	160	175	166	170	150	159	169	147	145	156	151	145	222	149	167	144	172	162	144	169	146	162	160	166	135	167	158	162	151	161	161	147	161	137	166	178	166	150
ERR3491377	ERR3491377	86	76	75	58	69	77	72	64	71	77	67	82	73	77	57	66	58	54	52	63	58	52	151	56	74	229	79	69	51	76	53	69	145	73	42	74	65	69	58	68	68	54	68	44	73	85	73	57
ERR3491378	ERR3491378	181	171	170	171	164	172	167	159	166	172	162	177	168	172	152	161	171	149	147	158	153	147	224	151	169	146	174	164	146	171	148	164	162	168	137	169	160	164	153	163	163	149	163	139	168	180	168	152
ERR3491379	ERR3491379	177	167	166	167	160	168	163	155	162	168	158	173	164	168	148	157	167	145	143	154	149	143	220	147	165	142	170	160	142	167	144	160	158	164	133	165	156	160	149	159	159	145	159	135	164	176	164	148
ERR3491380	ERR3491380	185	175	174	175	168	176	171	163	170	176	166	181	172	176	156	165	175	153	151	162	157	151	228	155	173	150	178	168	150	175	152	168	166	172	141	173	164	168	157	167	167	153	167	143	172	184	172	156
ERR3491381	ERR3491381	143	133	132	133	126	134	129	121	128	134	124	139	130	134	114	123	133	111	109	120	115	109	186	113	131	210	136	126	108	133	110	126	58	130	99	131	122	126	115	125	125	111	125	101	130	142	130	114
ERR3491382	ERR3491382	178	168	167	168	161	169	164	156	163	169	159	174	165	169	149	158	168	146	144	155	150	144	221	148	166	143	171	161	143	168	145	161	159	165	134	166	157	161	150	160	160	146	160	136	165	177	165	149
ERR3491383	ERR3491383	178	168	167	168	161	169	164	156	163	169	159	174	165	169	149	158	168	146	144	155	150	144	221	148	166	143	171	161	143	168	145	161	159	165	134	166	157	161	150	160	160	146	160	136	165	177	165	149
ERR3491384	ERR3491384	180	170	169	170	163	171	166	158	165	171	161	176	167	171	151	160	170	148	146	157	152	146	223	150	168	145	173	163	145	170	147	163	161	167	136	168	159	163	152	162	162	148	162	138	167	179	167	151
ERR3491385	ERR3491385	178	168	167	168	161	169	164	156	163	169	159	174	165	169	149	158	168	146	144	155	150	144	221	148	166	143	171	161	143	168	145	161	159	165	134	166	157	161	150	160	160	146	160	136	165	177	165	149
ERR3491386	ERR3491386	178	168	167	168	161	169	164	156	163	169	159	174	165	169	149	158	168	146	144	155	150	144	221	148	166	143	171	161	143	168	145	161	159	165	134	166	157	161	150	160	160	146	160	136	165	177	165	149
ERR3491387	ERR3491387	185	175	174	175	168	176	171	163	170	176	166	181	172	176	156	165	175	153	151	162	157	151	228	155	173	150	178	168	150	175	152	168	166	172	141	173	164	168	157	167	167	153	167	143	172	184	172	156
ERR3491388	ERR3491388	178	168	167	168	161	169	164	156	163	169	159	174	165	169	149	158	168	146	144	155	150	144	221	148	166	143	171	161	143	168	145	161	159	165	134	166	157	161	150	160	160	146	160	136	165	177	165	149
ERR3491389	ERR3491389	179	169	168	169	162	170	165	157	164	170	160	175	166	170	150	159	169	147	145	156	151	145	222	149	167	144	172	162	144	169	146	162	160	166	135	167	158	162	151	161	161	147	161	137	166	178	166	150
ERR3491390	ERR3491390	178	168	167	168	161	169	164	156	163	169	159	174	165	169	149	158	168	146	144	155	150	144	221	148	166	143	171	161	143	168	145	161	159	165	134	166	157	161	150	160	160	146	160	136	165	177	165	149
ERR3491391	ERR3491391	179	169	168	169	162	170	165	157	164	170	160	175	166	170	150	159	169	147	145	156	151	145	222	149	167	144	172	162	144	169	146	162	160	166	135	167	158	162	151	161	161	147	161	137	166	178	166	150
ERR3491392	ERR3491392	178	168	167	168	161	169	164	156	163	169	159	174	165	169	149	158	168	146	144	155	150	144	221	148	166	143	171	161	143	168	145	161	159	165	134	166	157	161	150	160	160	146	160	136	165	177	165	149
ERR3491393	ERR3491393	179	169	168	169	162	170	165	157	164	170	160	175	166	170	150	159	169	147	145	156	151	145	222	149	167	144	172	162	144	169	146	162	160	166	135	167	158	162	151	161	161	147	161	137	166	178	166	150
ERR3491394	ERR3491394	179	169	168	169	162	170	165	157	164	170	160	175	166	170	150	159	169	147	145	156	151	145	222	149	167	144	172	162	144	169	146	162	160	166	135	167	158	162	151	161	161	147	161	137	166	178	166	150
ERR3491395	ERR3491395	177	167	166	167	160	168	163	155	162	168	158	173	164	168	148	157	167	145	143	154	149	143	220	147	165	142	170	160	142	167	144	160	158	164	133	165	156	160	149	159	159	145	159	135	164	176	164	148
ERR3491396	ERR3491396	89	79	78	61	72	80	75	67	74	80	70	85	76	80	60	69	61	57	55	66	61	55	154	59	77	232	82	72	54	79	56	72	148	76	45	77	68	72	61	71	71	57	71	47	76	88	76	60
ERR3491397	ERR3491397	186	176	175	176	169	177	172	164	171	177	167	182	173	177	157	166	176	154	152	163	158	152	229	156	174	151	179	169	151	176	153	169	167	173	142	174	165	169	158	168	168	154	168	144	173	185	173	157
ERR3491398	ERR3491398	179	169	168	169	162	170	165	157	164	170	160	175	166	170	150	159	169	147	145	156	151	145	222	149	167	144	172	162	144	169	146	162	160	166	135	167	158	162	151	161	161	147	161	137	166	178	166	150
ERR3491399	ERR3491399	182	172	171	172	165	173	168	160	167	173	163	178	169	173	153	162	172	150	148	159	154	148	225	152	170	147	175	165	147	172	149	165	163	169	138	170	161	165	154	164	164	150	164	140	169	181	169	153
ERR3491400	ERR3491400	178	168	167	168	161	169	164	156	163	169	159	174	165	169	149	158	168	146	144	155	150	144	221	148	166	143	171	161	143	168	145	161	159	165	134	166	157	161	150	160	160	146	160	136	165	177	165	149
ERR3491401	ERR3491401	189	179	178	179	172	180	175	167	174	180	170	185	176	180	160	169	179	157	155	166	161	155	232	159	177	154	182	172	154	179	156	172	170	176	145	177	168	172	161	171	171	157	171	147	176	188	176	160
ERR3491402	ERR3491402	176	166	165	166	159	167	162	154	161	167	157	172	163	167	147	156	166	144	142	153	148	142	219	146	164	141	169	159	141	166	143	159	157	163	132	164	155	159	148	158	158	144	158	134	163	175	163	147
ERR3491403	ERR3491403	189	179	178	179	172	180	175	167	174	180	170	185	176	180	160	169	179	157	155	166	161	155	232	159	177	154	182	172	154	179	156	172	170	176	145	177	168	172	161	171	171	157	171	147	176	188	176	160
ERR3491404	ERR3491404	178	168	167	168	161	169	164	156	163	169	159	174	165	169	149	158	168	146	144	155	150	144	221	148	166	143	171	161	143	168	145	161	159	165	134	166	157	161	150	160	160	146	160	136	165	177	165	149
ERR3491405	ERR3491405	177	167	166	167	160	168	163	155	162	168	158	173	164	168	148	157	167	145	143	154	149	143	220	147	165	142	170	160	142	167	144	160	158	164	133	165	156	160	149	159	159	145	159	135	164	176	164	148
ERR3491406	ERR3491406	179	169	168	169	162	170	165	157	164	170	160	175	166	170	150	159	169	147	145	156	151	145	222	149	167	144	172	162	144	169	146	162	160	166	135	167	158	162	151	161	161	147	161	137	166	178	166	150
ERR3491407	ERR3491407	186	176	175	176	169	177	172	164	171	177	167	182	173	177	157	166	176	154	152	163	158	152	229	156	174	151	179	169	151	176	153	169	167	173	142	174	165	169	158	168	168	154	168	144	173	185	173	157
ERR3491408	ERR3491408	179	169	168	169	162	170	165	157	164	170	160	175	166	170	150	159	169	147	145	156	151	145	222	149	167	144	172	162	144	169	146	162	160	166	135	167	158	162	151	161	161	147	161	137	166	178	166	150
ERR3491409	ERR3491409	176	166	165	166	159	167	162	154	161	167	157	172	163	167	147	156	166	144	142	153	148	142	219	146	164	141	169	159	141	166	143	159	157	163	132	164	155	159	148	158	158	144	158	134	163	175	163	147
ERR3491410	ERR3491410	178	168	167	168	161	169	164	156	163	169	159	174	165	169	149	158	168	146	144	155	150	144	221	148	166	143	171	161	143	168	145	161	159	165	134	166	157	161	150	160	160	146	160	136	165	177	165	149
ERR3491411	ERR3491411	186	176	175	176	169	177	172	164	171	177	167	182	173	177	157	166	176	154	152	163	158	152	229	156	174	151	179	169	151	176	153	169	167	173	142	174	165	169	158	168	168	154	168	144	173	185	173	157
ERR3491412	ERR3491412	179	169	168	169	162	170	165	157	164	170	160	175	166	170	150	159	169	147	145	156	151	145	222	149	167	144	172	162	144	169	146	162	160	166	135	167	158	162	151	161	161	147	161	137	166	178	166	150
ERR3491413	ERR3491413	177	167	166	167	160	168	163	155	162	168	158	173	164	168	148	157	167	145	143	154	149	143	220	147	165	142	170	160	142	167	144	160	158	164	133	165	156	160	149	159	159	145	159	135	164	176	164	148
ERR3491414	ERR3491414	177	167	166	167	160	168	163	155	162	168	158	173	164	168	148	157	167	145	143	154	149	143	220	147	165	142	170	160	142	167	144	160	158	164	133	165	156	160	149	159	159	145	159	135	164	176	164	148
ERR3491415	ERR3491415	158	148	147	148	141	149	144	136	143	149	139	154	145	149	129	138	148	126	124	135	130	124	201	128	146	225	151	141	123	148	125	141	73	145	114	146	137	141	130	140	140	126	140	116	145	157	145	129
ERR3491416	ERR3491416	177	167	166	167	160	168	163	155	162	168	158	173	164	168	148	157	167	145	143	154	149	143	220	147	165	142	170	160	142	167	144	160	158	164	133	165	156	160	149	159	159	145	159	135	164	176	164	148
ERR3491417	ERR3491417	177	167	166	167	160	168	163	155	162	168	158	173	164	168	148	157	167	145	143	154	149	143	220	147	165	142	170	160	142	167	144	160	158	164	133	165	156	160	149	159	159	145	159	135	164	176	164	148
ERR3491418	ERR3491418	178	168	167	168	161	169	164	156	163	169	159	174	165	169	149	158	168	146	144	155	150	144	221	148	166	143	171	161	143	168	145	161	159	165	134	166	157	161	150	160	160	146	160	136	165	177	165	149
ERR3491419	ERR3491419	180	170	169	170	163	171	166	158	165	171	161	176	167	171	151	160	170	148	146	157	152	146	223	150	168	145	173	163	145	170	147	163	161	167	136	168	159	163	152	162	162	148	162	138	167	179	167	151
ERR3491420	ERR3491420	176	166	165	166	159	167	162	154	161	167	157	172	163	167	147	156	166	144	142	153	148	142	219	146	164	141	169	159	141	166	143	159	157	163	132	164	155	159	148	158	158	144	158	134	163	175	163	147
ERR3491421	ERR3491421	178	168	167	168	161	169	164	156	163	169	159	174	165	169	149	158	168	146	144	155	150	144	221	148	166	143	171	161	143	168	145	161	159	165	134	166	157	161	150	160	160	146	160	136	165	177	165	149
ERR3491422	ERR3491422	176	166	165	166	159	167	162	154	161	167	157	172	163	167	147	156	166	144	142	153	148	142	219	146	164	141	169	159	141	166	143	159	157	163	132	164	155	159	148	158	158	144	158	134	163	175	163	147
ERR3491423	ERR3491423	147	137	136	137	130	138	133	125	132	138	128	143	134	138	118	127	137	115	113	124	119	113	190	117	135	214	140	130	112	137	114	130	62	134	103	135	126	130	119	129	129	115	129	105	134	146	134	118
ERR3491424	ERR3491424	180	168	169	170	163	171	166	158	165	171	161	176	167	171	151	160	170	148	146	157	152	146	223	150	168	145	173	163	145	170	147	163	161	167	136	168	159	163	152	162	162	148	162	138	167	179	167	151
SD3246	SD3246	176	166	165	166	159	167	162	154	161	167	157	172	163	167	147	156	166	144	142	153	148	142	217	146	164	239	169	159	141	166	143	159	91	163	132	164	155	159	148	158	158	144	158	134	163	175	163	147
[truncated: 252 more columns]

## Sheet: cgMLST GerDenSwe
Dataset S3. CgMLST distance matrix for the Salmonella Dublin strains from Germany, Denmark and Sweden.
	11PM0032	ERR3491423	18PM0001	17PM0307	17PM0032	17PM0110	16PM0265	17PM0080	18PM0117	18PM0129	17PM0003	17PM0035	07PM0086	13PM0143	13PM0019	13PM0035	05PM0019	16PM0273	12PM0180	11PM0005	05PM0089	11PM0229	16PM0286	09PM0086	06PM0014	ERR3491245	ERR3491279	ERR3491285	ERR3491289	16PM0284	ERR1201707	ERR1201708	ERR1201721	ERR3491298	ERR3491299	ERR3491301	18PM0088	17PM0314	18PM0065	17PM0222	18PM0003	18PM0026	17PM0267	11PM0244	10PM0020	11PM0112	05PM0104	07PM0108	17PM0145
11PM0032	0	234	256	264	261	256	260	262	261	248	265	262	263	263	254	259	261	261	246	254	264	268	260	266	259	253	234	239	254	262	262	261	266	246	229	257	262	262	263	273	258	263	262	268	267	265	262	269	254
ERR3491423	234	0	222	231	225	221	224	229	229	86	233	226	226	225	219	225	228	227	85	219	226	234	225	231	226	216	22	23	216	229	224	222	234	34	16	219	228	230	230	238	222	231	228	232	229	229	229	236	219
18PM0001	256	222	0	53	33	63	32	51	51	238	57	34	35	33	60	48	50	50	237	10	102	57	19	56	48	96	221	224	97	51	132	131	58	232	216	101	51	35	37	44	66	36	52	58	108	72	35	59	62
17PM0307	264	231	53	0	58	69	57	6	18	246	24	59	61	59	66	15	17	17	245	49	111	24	57	23	15	102	230	233	103	6	138	137	42	240	225	107	6	61	63	70	72	62	19	25	115	78	62	25	67
17PM0032	261	225	33	58	0	68	1	56	56	241	62	1	22	21	65	53	55	55	240	29	109	62	38	61	53	101	225	228	102	56	137	136	64	235	220	105	56	39	42	49	71	40	57	63	114	77	40	64	67
17PM0110	256	221	63	69	68	0	67	67	67	236	73	69	70	68	5	64	66	66	235	59	103	73	68	71	64	95	220	223	96	67	132	131	75	231	215	100	66	70	69	76	7	70	68	73	106	25	68	74	27
16PM0265	260	224	32	57	1	67	0	55	55	240	61	2	21	20	64	52	54	54	239	28	108	61	37	60	52	100	224	227	101	55	136	135	63	234	219	105	55	38	41	48	70	39	56	62	113	76	39	63	66
17PM0080	262	229	51	6	56	67	55	0	16	244	22	57	59	57	64	13	15	15	243	47	109	22	56	21	13	100	228	231	101	0	136	135	41	238	223	105	0	59	61	68	70	60	17	23	113	76	59	23	65
18PM0117	261	229	51	18	56	67	55	16	0	244	21	57	58	57	64	13	15	15	243	47	109	22	56	21	13	100	228	231	101	16	136	135	41	237	223	105	16	59	61	68	70	60	17	23	112	76	59	24	65
18PM0129	248	86	238	246	241	236	240	244	244	0	247	242	241	241	234	241	243	243	1	234	242	250	240	248	241	231	85	90	232	244	240	238	250	98	81	235	243	245	244	255	237	246	242	246	243	246	242	250	235
17PM0003	265	233	57	24	62	73	61	22	21	247	0	63	64	63	70	18	17	20	246	53	113	28	62	26	15	104	232	235	105	22	140	139	47	241	227	109	22	65	67	74	76	66	19	29	117	81	64	30	71
17PM0035	262	226	34	59	1	69	2	57	57	242	63	0	23	22	66	54	56	56	241	30	110	63	39	62	54	102	226	229	103	57	138	137	65	236	221	106	57	39	43	50	72	40	58	64	115	78	41	65	68
07PM0086	263	226	35	61	22	70	21	59	58	241	64	23	0	9	67	56	58	58	240	31	111	65	40	64	56	101	226	229	102	59	138	137	67	236	221	106	59	41	44	51	73	42	60	66	116	78	41	67	69
13PM0143	263	225	33	59	21	68	20	57	57	241	63	22	9	0	65	54	56	56	240	29	109	63	38	62	54	101	225	228	102	57	138	137	65	236	220	106	57	40	43	50	71	41	58	64	114	76	41	65	68
13PM0019	254	219	60	66	65	5	64	64	64	234	70	66	67	65	0	61	63	63	233	56	100	70	65	68	61	92	218	221	93	64	129	128	72	229	213	97	63	67	66	73	8	67	65	70	103	22	65	71	24
13PM0035	259	225	48	15	53	64	52	13	13	241	18	54	56	54	61	0	12	2	240	44	106	13	53	8	10	97	224	227	98	13	133	132	37	234	219	102	13	56	58	65	67	57	14	20	110	73	56	21	62
05PM0019	261	228	50	17	55	66	54	15	15	243	17	56	58	56	63	12	0	14	242	46	108	21	55	20	8	99	227	230	100	15	135	134	40	237	222	104	15	58	60	67	69	59	12	22	112	75	58	23	64
16PM0273	261	227	50	17	55	66	54	15	15	243	20	56	58	56	63	2	14	0	242	46	108	15	55	10	12	98	226	229	99	15	135	134	39	236	221	103	15	58	60	67	69	59	16	22	112	75	58	23	64
12PM0180	246	85	237	245	240	235	239	243	243	1	246	241	240	240	233	240	242	242	0	233	241	249	239	247	240	230	84	89	231	243	239	237	249	98	80	234	242	244	243	254	236	245	241	245	242	245	241	249	234
11PM0005	254	219	10	49	29	59	28	47	47	234	53	30	31	29	56	44	46	46	233	0	99	53	15	52	44	92	218	221	93	47	128	127	54	229	213	97	47	31	33	40	62	32	48	54	105	68	31	55	58
05PM0089	264	226	102	111	109	103	108	109	109	242	113	110	111	109	100	106	108	108	241	99	0	115	107	113	106	75	226	227	76	109	136	135	117	235	219	80	109	111	111	120	106	112	109	115	66	111	109	116	101
11PM0229	268	234	57	24	62	73	61	22	22	250	28	63	65	63	70	13	21	15	249	53	115	0	62	21	19	104	233	236	105	22	142	141	46	243	228	109	22	65	67	74	76	66	23	29	119	82	65	30	71
16PM0286	260	225	19	57	38	68	37	56	56	240	62	39	40	38	65	53	55	55	239	15	107	62	0	61	52	100	224	227	101	56	135	134	63	235	219	105	56	40	42	49	71	41	57	63	113	77	40	64	67
09PM0086	266	231	56	23	61	71	60	21	21	248	26	62	64	62	68	8	20	10	247	52	113	21	61	0	18	104	231	234	105	21	141	139	45	241	226	109	21	64	66	73	74	65	22	28	117	80	64	29	68
06PM0014	259	226	48	15	53	64	52	13	13	241	15	54	56	54	61	10	8	12	240	44	106	19	52	18	0	97	225	228	98	13	133	131	38	235	220	102	13	56	58	65	67	57	10	20	109	73	56	21	62
ERR3491245	253	216	96	102	101	95	100	100	100	231	104	102	101	101	92	97	99	98	230	92	75	104	100	104	97	0	216	217	6	100	130	129	108	226	209	18	100	101	105	112	98	102	100	106	77	103	101	107	94
ERR3491279	234	22	221	230	225	220	224	228	228	85	232	226	226	225	218	224	227	226	84	218	226	233	224	231	225	216	0	27	217	228	224	222	232	36	18	220	227	229	229	237	221	230	227	231	229	228	228	235	218
ERR3491285	239	23	224	233	228	223	227	231	231	90	235	229	229	228	221	227	230	229	89	221	227	236	227	234	228	217	27	0	218	231	226	224	236	39	21	222	230	231	232	239	224	232	230	234	231	231	231	238	221
ERR3491289	254	216	97	103	102	96	101	101	101	232	105	103	102	102	93	98	100	99	231	93	76	105	101	105	98	6	217	218	0	101	131	130	109	226	210	17	101	102	106	113	99	103	101	107	78	104	102	108	95
16PM0284	262	229	51	6	56	67	55	0	16	244	22	57	59	57	64	13	15	15	243	47	109	22	56	21	13	100	228	231	101	0	136	135	41	238	223	105	0	59	61	68	70	60	17	23	113	76	59	23	65
ERR1201707	262	224	132	138	137	132	136	136	136	240	140	138	138	138	129	133	135	135	239	128	136	142	135	141	133	130	224	226	131	136	0	1	141	233	218	134	136	139	139	146	134	140	136	142	141	140	139	144	131
ERR1201708	261	222	131	137	136	131	135	135	135	238	139	137	137	137	128	132	134	134	237	127	135	141	134	139	131	129	222	224	130	135	1	0	140	231	216	133	135	138	138	145	134	139	135	141	140	138	138	143	129
ERR1201721	266	234	58	42	64	75	63	41	41	250	47	65	67	65	72	37	40	39	249	54	117	46	63	45	38	108	232	236	109	41	141	140	0	242	228	113	41	67	68	76	78	68	42	48	119	84	67	49	73
ERR3491298	246	34	232	240	235	231	234	238	237	98	241	236	236	236	229	234	237	236	98	229	235	243	235	241	235	226	36	39	226	238	233	231	242	0	30	229	236	240	240	248	231	241	237	241	239	239	238	245	229
ERR3491299	229	16	216	225	220	215	219	223	223	81	227	221	221	220	213	219	222	221	80	213	219	228	219	226	220	209	18	21	210	223	218	216	228	30	0	213	222	224	223	231	216	225	222	226	223	223	222	230	213
ERR3491301	257	219	101	107	105	100	105	105	105	235	109	106	106	106	97	102	104	103	234	97	80	109	105	109	102	18	220	222	17	105	134	133	113	229	213	0	105	107	110	117	103	108	105	111	82	108	106	112	99
18PM0088	262	228	51	6	56	66	55	0	16	243	22	57	59	57	63	13	15	15	242	47	109	22	56	21	13	100	227	230	101	0	136	135	41	236	222	105	0	59	61	68	69	60	17	23	113	75	59	23	65
17PM0314	262	230	35	61	39	70	38	59	59	245	65	39	41	40	67	56	58	58	244	31	111	65	40	64	56	101	229	231	102	59	139	138	67	240	224	107	59	0	44	50	72	1	60	66	116	79	42	67	69
18PM0065	263	230	37	63	42	69	41	61	61	244	67	43	44	43	66	58	60	60	243	33	111	67	42	66	58	105	229	232	106	61	139	138	68	240	223	110	61	44	0	43	72	44	62	65	117	79	33	67	69
17PM0222	273	238	44	70	49	76	48	68	68	255	74	50	51	50	73	65	67	67	254	40	120	74	49	73	65	112	237	239	113	68	146	145	76	248	231	117	68	50	43	0	78	50	68	75	125	85	41	76	75
18PM0003	258	222	66	72	71	7	70	70	70	237	76	72	73	71	8	67	69	69	236	62	106	76	71	74	67	98	221	224	99	70	134	134	78	231	216	103	69	72	72	78	0	73	71	76	109	28	71	77	30
18PM0026	263	231	36	62	40	70	39	60	60	246	66	40	42	41	67	57	59	59	245	32	112	66	41	65	57	102	230	232	103	60	140	139	68	241	225	108	60	1	44	50	73	0	61	67	117	79	42	68	69
17PM0267	262	228	52	19	57	68	56	17	17	242	19	58	60	58	65	14	12	16	241	48	109	23	57	22	10	100	227	230	101	17	136	135	42	237	222	105	17	60	62	68	71	61	0	24	114	77	60	25	66
11PM0244	268	232	58	25	63	73	62	23	23	246	29	64	66	64	70	20	22	22	245	54	115	29	63	28	20	106	231	234	107	23	142	141	48	241	226	111	23	66	65	75	76	67	24	0	118	83	65	21	72
10PM0020	267	229	108	115	114	106	113	113	112	243	117	115	116	114	103	110	112	112	242	105	66	119	113	117	109	77	229	231	78	113	141	140	119	239	223	82	113	116	117	125	109	117	114	118	0	113	114	119	106
11PM0112	265	229	72	78	77	25	76	76	76	246	81	78	78	76	22	73	75	75	245	68	111	82	77	80	73	103	228	231	104	76	140	138	84	239	223	108	75	79	79	85	28	79	77	83	113	0	78	84	36
05PM0104	262	229	35	62	40	68	39	59	59	242	64	41	41	41	65	56	58	58	241	31	109	65	40	64	56	101	228	231	102	59	139	138	67	238	222	106	59	42	33	41	71	42	60	65	114	78	0	65	68
07PM0108	269	236	59	25	64	74	63	23	24	250	30	65	67	65	71	21	23	23	249	55	116	30	64	29	21	107	235	238	108	23	144	143	49	245	230	112	23	67	67	76	77	68	25	21	119	84	65	0	73
17PM0145	254	219	62	67	67	27	66	65	65	235	71	68	69	68	24	62	64	64	234	58	101	71	67	68	62	94	218	221	95	65	131	129	73	229	213	99	65	69	69	75	30	69	66	72	106	36	68	73	0
16PM0136	285	254	76	47	81	93	80	46	46	267	52	82	84	82	90	43	45	45	266	73	132	49	82	51	43	126	253	256	127	46	161	160	67	263	248	131	46	84	87	94	96	85	47	53	137	102	84	54	91
12PM0041	258	222	64	70	69	29	68	68	68	238	74	70	71	70	26	65	67	67	237	60	105	74	69	72	65	96	221	224	97	68	133	132	76	232	216	101	68	71	71	77	32	71	69	75	108	38	70	76	20
11PM0022	252	215	58	64	63	23	62	62	62	231	68	64	65	64	20	59	61	61	230	54	99	68	63	66	59	90	214	217	91	62	127	126	70	225	209	95	62	65	66	71	26	65	63	69	102	32	64	70	16
12PM0181	262	230	52	7	57	68	56	5	17	245	23	58	60	58	65	14	16	16	243	48	110	23	57	22	14	101	229	232	102	5	136	136	42	239	224	106	5	60	62	69	71	61	18	23	114	77	60	24	66
08PM0033	262	226	33	59	38	66	37	57	57	242	63	39	40	39	63	54	56	56	241	29	108	63	38	61	54	100	227	230	101	57	136	135	65	238	221	105	57	40	26	39	69	40	58	61	113	76	29	63	66
11PM0002	262	228	70	76	75	23	74	74	74	244	79	76	77	75	20	71	73	73	243	66	110	80	75	78	71	102	227	230	103	74	138	137	82	238	222	107	73	77	76	83	26	77	75	80	113	26	76	82	34
16PM0288	265	231	25	64	44	74	43	62	62	246	68	44	46	44	71	59	61	61	245	21	113	68	8	67	58	105	229	233	106	62	141	140	70	241	225	110	62	45	48	54	76	46	63	69	118	83	46	70	73
06PM0062	255	221	12	51	31	60	30	49	48	236	54	32	32	31	57	46	48	48	235	8	101	55	15	54	46	94	220	223	95	49	130	129	57	230	215	99	49	33	34	41	63	33	50	56	107	69	31	56	59
10PM0029	264	227	70	76	75	23	74	74	74	244	79	76	76	74	20	71	73	73	243	66	109	80	75	78	71	101	226	229	102	74	138	136	82	237	221	106	73	77	77	83	26	77	75	81	111	3	76	82	34
05PM0074	264	232	55	22	60	70	59	20	20	248	26	61	63	61	67	11	19	13	247	51	113	20	60	19	17	102	231	234	103	20	140	139	44	241	225	108	20	63	65	72	73	64	21	27	117	78	63	28	68
ERR1201722	268	237	61	47	66	78	65	45	45	251	51	67	70	68	75	42	44	44	250	57	120	51	67	50	42	111	236	239	112	45	145	144	15	244	231	116	45	70	71	79	81	71	46	52	122	87	70	53	75
ERR3491347	242	31	230	239	234	230	233	237	235	96	240	235	234	234	228	233	236	235	95	227	234	242	233	240	234	225	32	36	226	237	230	230	243	43	27	229	236	237	238	245	230	239	235	240	238	238	236	244	228
ERR3491232	257	158	248	257	250	249	249	254	253	171	257	251	251	251	247	251	253	253	171	244	253	259	250	258	251	243	159	160	243	254	253	251	260	169	152	245	254	254	254	261	250	255	253	256	256	259	252	259	247
ERR3491235	258	159	248	256	251	249	250	254	252	171	257	252	252	252	247	251	253	253	171	244	253	259	250	258	251	243	160	162	244	254	253	251	260	170	153	245	254	254	255	262	250	255	253	256	256	259	252	259	245
ERR3491236	253	152	242	250	244	242	243	248	246	164	251	245	245	245	240	245	247	247	164	238	248	253	244	251	245	238	153	154	239	248	247	245	254	163	146	240	248	248	249	255	243	249	247	250	251	252	246	253	240
ERR3491240	253	152	243	251	245	243	244	249	247	164	252	246	246	246	241	246	248	248	164	239	248	254	245	253	246	238	153	154	239	249	247	245	255	163	146	240	249	249	250	256	244	250	248	251	251	253	247	254	241
ERR3491242	255	155	245	254	247	246	246	251	250	168	254	248	248	248	244	248	250	250	168	241	250	256	247	255	248	240	156	157	241	251	250	248	257	166	149	242	251	251	252	258	247	252	250	253	253	256	249	256	244
ERR3491248	258	157	248	256	251	249	250	254	252	169	257	252	252	252	247	251	253	253	169	244	253	259	250	258	251	243	158	160	244	254	252	250	260	168	151	245	254	254	255	262	250	255	253	256	256	258	252	259	245
ERR3491250	240	28	227	235	231	226	230	233	231	93	236	232	231	231	224	229	232	231	92	224	230	238	230	236	230	221	29	33	222	233	227	226	239	41	24	225	232	235	235	243	227	236	231	236	234	234	233	240	224
ERR3491252	264	164	255	263	258	256	257	261	259	176	263	259	258	259	254	258	259	260	176	251	259	266	257	265	257	249	165	167	249	261	259	257	267	173	158	250	261	261	262	269	257	262	259	263	262	266	258	266	254
ERR3491254	262	161	252	261	254	253	253	258	257	174	261	255	255	255	251	255	257	257	174	248	257	263	254	262	255	246	161	163	246	258	256	254	264	172	155	248	258	258	259	265	254	259	257	260	260	263	256	263	251
ERR3491258	256	156	246	254	249	247	248	252	250	167	255	250	250	250	245	249	251	251	167	242	251	257	248	256	249	241	157	159	241	252	250	248	258	167	150	243	252	252	253	260	248	253	251	254	254	257	250	257	245
ERR3491260	264	165	254	262	257	255	256	260	258	176	263	258	258	258	253	257	259	259	176	250	259	265	256	264	257	249	166	168	249	260	257	255	266	176	159	251	260	260	261	268	256	261	259	262	262	265	258	265	253
ERR3491261	242	30	228	236	231	227	231	234	233	95	238	232	232	231	225	230	233	232	94	225	231	239	231	237	231	222	31	35	223	234	230	228	238	43	26	225	233	236	236	243	228	237	233	236	235	235	235	241	224
ERR3491266	255	46	245	254	250	245	249	252	249	111	254	251	249	249	243	247	250	249	110	242	246	257	248	254	248	238	47	51	239	252	245	244	258	59	42	242	251	253	254	262	246	254	249	255	251	253	252	259	242
ERR3491267	239	27	227	236	230	226	229	234	232	92	237	231	230	230	224	230	233	232	91	224	228	239	230	237	231	221	28	32	222	234	227	226	239	40	23	225	233	235	235	243	227	236	232	237	234	234	233	241	224
ERR3491270	250	42	240	250	245	240	244	248	245	107	251	246	245	245	238	244	247	246	106	237	241	253	243	251	245	233	43	47	234	248	240	240	253	53	38	238	247	248	249	256	240	250	246	251	247	248	247	255	237
ERR3491271	256	156	246	254	249	247	248	252	250	167	254	250	250	250	245	249	250	251	167	242	251	257	248	256	248	241	157	159	242	252	250	248	258	167	150	243	252	252	253	260	248	253	250	254	254	257	250	257	245
ERR3491274	259	158	248	256	251	249	250	254	252	169	257	252	252	252	247	251	253	253	169	244	253	259	250	258	251	243	158	161	243	254	252	250	260	168	152	244	254	254	255	262	250	255	253	255	256	259	252	259	247
ERR3491275	251	150	240	248	243	241	242	246	244	162	249	244	244	244	239	243	245	245	162	236	245	251	242	250	243	235	151	153	235	246	244	242	252	161	144	237	246	246	246	253	242	247	245	248	248	251	243	251	239
ERR3491276	250	149	239	247	242	240	241	245	243	161	248	243	243	243	238	242	244	244	161	235	244	250	241	249	242	234	150	152	235	245	243	241	251	160	143	236	245	245	245	252	241	246	244	247	247	250	242	250	238
ERR3491280	257	156	247	255	250	248	249	253	251	167	256	251	251	251	246	250	251	252	167	243	251	258	249	257	250	242	157	159	241	253	250	248	259	166	150	243	253	253	254	261	249	254	252	255	255	258	251	258	245
ERR3491283	251	150	240	248	243	241	242	246	244	162	249	244	244	244	239	243	245	245	162	236	245	251	242	250	243	235	151	153	236	246	244	242	252	161	144	237	246	246	246	253	242	247	245	248	248	251	243	251	239
ERR3491284	251	150	240	248	243	241	242	246	244	162	249	244	244	244	239	243	245	245	162	236	245	251	242	250	243	235	151	153	236	246	244	242	252	161	144	237	246	246	246	253	242	247	245	248	248	251	243	251	239
ERR3491287	255	154	243	251	246	244	245	249	247	166	252	247	247	247	242	246	248	248	166	239	248	254	245	253	246	238	155	157	239	249	247	245	255	165	148	240	249	249	250	257	245	250	248	251	251	253	247	254	242
ERR3491288	252	152	240	248	243	241	242	246	244	164	249	244	244	244	239	243	245	245	164	236	245	251	242	250	243	235	153	155	236	246	244	242	252	163	146	237	246	246	247	254	242	247	245	248	248	251	244	251	239
ERR3491291	259	158	248	256	251	249	250	254	252	170	257	252	252	252	247	251	253	253	170	244	253	259	250	258	251	243	159	161	243	254	252	250	260	169	152	245	254	254	254	262	250	255	253	256	256	259	252	259	247
ERR3491292	255	154	243	251	246	244	245	249	247	166	252	247	247	247	242	246	248	248	166	239	248	254	245	253	246	238	155	157	239	249	247	245	255	165	148	240	249	249	250	257	245	250	248	251	251	253	247	254	242
ERR3491293	261	162	251	260	255	253	254	258	256	174	261	256	256	256	251	255	257	257	174	248	256	263	254	262	255	246	163	165	247	258	255	253	263	172	156	249	258	258	259	265	254	259	257	260	259	263	256	263	251
ERR3491294	258	157	247	255	250	248	249	253	251	169	256	251	251	251	246	250	252	252	169	243	252	258	249	257	250	242	158	160	243	253	251	249	259	168	151	244	253	253	253	261	249	254	252	255	255	258	251	258	246
16PM0255	270	233	76	82	81	30	80	80	80	249	85	82	82	80	27	77	79	79	248	72	115	86	81	84	77	107	232	235	108	80	143	141	88	243	227	112	79	83	83	89	33	83	81	87	116	9	82	88	41
16PM0039	256	221	62	68	67	5	66	66	66	236	72	68	69	67	4	63	65	65	235	58	101	72	67	70	63	94	220	223	95	66	131	130	74	231	215	99	65	69	68	75	8	69	67	72	105	24	67	73	26
17PM0184	257	223	64	70	69	7	68	68	68	238	74	70	71	69	6	65	67	67	237	60	104	74	69	72	65	96	222	225	97	68	133	132	76	233	217	101	67	71	70	77	10	71	69	74	107	26	69	75	28
ERR1201706	267	234	58	43	64	75	63	41	41	250	47	65	67	65	72	37	40	39	249	54	117	46	64	45	38	108	233	236	109	41	141	140	11	242	228	113	41	67	69	76	78	68	42	48	119	83	67	49	73
ERR1201709	264	225	133	139	138	133	137	137	136	241	141	139	139	139	130	134	136	136	240	129	137	143	136	142	134	131	225	227	132	137	1	2	142	234	219	135	137	140	140	147	135	141	137	143	141	140	140	145	132
ERR1201710	272	239	64	49	70	81	69	47	47	254	53	71	73	71	78	43	46	45	253	60	123	52	70	51	44	114	237	240	115	47	146	145	16	247	233	118	47	73	75	82	84	74	48	54	125	88	73	55	79
ERR1201711	275	241	67	52	73	83	72	50	50	257	55	74	76	74	80	45	49	47	256	63	125	55	73	53	47	117	240	243	118	50	151	150	20	249	234	122	50	76	78	84	86	77	51	57	127	91	76	58	81
ERR1201712	269	236	61	46	67	78	66	44	44	253	50	68	70	68	75	40	43	42	252	57	120	49	67	48	41	111	235	238	112	44	145	144	14	244	229	116	44	70	72	79	81	71	45	51	122	84	70	52	76
ERR1201716	268	236	59	43	65	76	64	42	42	251	48	66	68	66	73	39	41	41	250	55	118	48	64	47	39	109	234	238	110	42	142	141	5	244	230	114	42	68	70	77	79	69	43	49	120	84	68	50	74
ERR1201717	269	236	61	46	67	78	66	44	44	253	50	68	70	68	75	40	43	42	252	57	120	49	67	48	41	111	235	238	112	44	145	144	14	244	229	116	44	70	72	79	81	71	45	51	122	85	70	52	76
ERR1201718	271	238	62	47	68	79	67	45	45	254	51	69	71	69	76	41	44	43	253	58	121	50	68	49	42	112	237	240	113	45	145	144	15	246	232	117	45	71	73	79	82	72	46	52	123	88	71	53	77
ERR1201719	267	234	58	43	64	75	63	41	41	250	47	65	67	65	72	37	40	39	249	54	117	46	64	45	38	108	233	236	109	41	141	140	11	242	228	113	41	67	69	76	78	68	42	48	119	83	67	49	73
ERR3491295	238	25	223	234	228	224	227	232	231	90	236	229	229	228	222	228	231	230	89	220	229	237	226	235	229	219	27	30	218	232	226	225	237	39	21	222	231	231	232	239	224	233	231	235	231	232	231	239	222
ERR3491300	261	159	250	258	253	251	252	256	254	172	259	254	254	254	249	253	255	255	172	246	255	261	252	260	253	245	161	163	246	256	252	250	262	171	154	247	256	256	257	264	252	257	255	258	258	261	254	261	249
ERR3491302	257	156	247	255	250	248	249	253	251	168	256	251	251	251	246	250	252	252	168	243	251	258	249	257	250	242	157	159	243	253	250	248	259	166	150	244	253	253	254	261	249	254	252	255	255	258	251	258	246
ERR3491304	250	149	239	247	242	240	241	245	243	161	248	243	243	243	238	242	244	244	161	235	244	250	241	249	242	234	150	152	235	245	243	241	251	160	143	236	245	245	245	252	241	246	244	247	247	250	242	250	238
ERR3491305	239	29	229	238	233	228	232	236	234	94	238	234	233	233	226	232	234	234	93	226	232	241	232	239	232	223	30	34	224	236	229	228	241	42	24	227	235	237	236	244	229	238	233	239	236	236	234	243	226
ERR3491306	261	161	252	260	255	253	254	258	256	173	260	256	256	256	251	255	256	257	173	248	256	263	254	262	254	247	162	164	248	258	255	254	264	171	155	249	258	257	259	265	253	259	256	260	259	263	255	263	251
ERR3491307	236	24	224	233	228	223	227	231	230	89	235	229	228	227	221	227	230	229	88	221	228	236	227	234	228	218	26	29	218	231	225	223	235	37	20	221	230	232	232	240	224	233	229	233	231	231	231	238	221
ERR3491311	258	157	247	255	250	248	249	253	251	169	256	251	251	251	246	250	252	252	169	243	252	258	249	257	250	242	158	160	242	253	251	249	259	168	151	243	253	253	254	260	249	254	251	255	255	258	251	258	246
ERR3491312	240	28	227	237	232	227	231	235	233	92	238	233	232	232	225	231	234	233	91	225	231	240	231	238	232	222	29	33	223	235	228	227	240	41	24	226	234	236	236	244	228	237	233	238	235	235	234	242	225
ERR3491314	259	158	248	256	251	249	250	254	252	170	257	252	252	252	247	251	253	253	170	244	253	259	250	258	251	243	159	161	244	254	252	250	260	169	152	245	254	254	255	261	250	255	252	256	256	259	252	259	247
ERR3491315	258	157	246	254	249	247	248	252	250	169	255	250	250	250	245	249	251	251	169	242	251	257	248	256	249	241	158	160	242	252	251	249	258	168	151	243	252	252	253	259	248	253	251	253	254	257	250	257	245
ERR3491318	253	152	243	251	245	243	244	249	247	164	252	246	246	246	241	246	248	248	164	239	248	254	245	253	246	238	153	154	239	249	246	245	255	163	146	240	249	248	250	255	243	250	248	251	251	253	247	254	241
ERR3491333	231	18	218	227	222	217	221	225	225	83	229	223	223	222	215	221	224	223	82	215	221	230	221	228	222	211	20	23	211	225	219	218	230	32	2	214	224	225	225	232	217	227	224	228	225	225	224	232	215
ERR3491345	258	157	247	255	250	248	249	253	251	168	256	251	250	251	246	250	252	252	168	243	252	257	249	257	250	242	158	160	243	253	251	249	259	167	151	244	253	253	254	261	249	254	252	255	254	258	251	258	246
ERR3491346	255	154	243	251	246	244	245	249	247	166	252	247	247	247	242	246	248	248	166	239	248	254	245	253	246	238	155	157	239	249	247	245	255	165	148	240	249	249	250	257	245	250	248	251	251	253	247	254	242
ERR3491349	261	161	252	260	255	253	254	258	256	173	260	256	256	256	251	255	256	257	173	248	256	263	254	262	254	247	162	164	248	258	256	254	264	171	155	249	258	258	259	266	254	259	256	260	259	263	255	263	251
ERR3491350	256	155	245	253	248	246	247	251	249	167	254	249	249	249	244	248	250	250	167	241	250	256	247	255	248	240	156	158	241	251	249	247	257	165	149	242	251	251	252	259	247	252	250	253	253	256	249	256	244
ERR3491351	254	155	242	250	245	243	244	248	246	166	251	246	246	246	241	245	247	247	166	238	246	253	244	252	245	237	156	158	238	248	246	244	254	166	149	239	248	248	249	256	244	249	247	250	249	253	246	253	241
ERR3491357	256	155	245	253	248	246	247	251	249	166	254	249	249	249	244	248	250	250	166	241	250	256	247	255	248	240	156	158	240	251	248	247	257	165	149	241	251	250	252	258	246	252	250	253	253	256	249	256	244
ERR3491358	255	217	98	104	103	97	102	102	102	233	106	104	103	103	94	99	101	100	232	94	77	106	101	106	98	7	218	219	4	102	132	131	110	228	211	18	102	103	107	114	100	104	102	108	79	105	103	109	96
ERR3491373	242	31	229	239	234	229	233	237	235	95	240	235	234	234	227	233	236	235	94	227	234	242	233	240	234	225	31	36	225	237	231	230	242	43	27	228	236	238	238	246	230	239	235	240	238	237	236	244	227
ERR3491376	259	159	250	258	253	251	252	256	254	171	259	254	254	254	249	253	255	255	171	246	253	261	252	260	253	245	160	161	246	256	253	251	262	169	153	247	256	256	257	264	252	257	255	258	258	261	254	261	248
ERR3491377	255	217	99	105	103	98	103	103	103	233	107	104	104	104	95	100	102	101	232	95	78	107	103	107	100	16	218	220	16	103	132	131	111	228	211	2	103	105	108	115	101	106	103	109	80	106	104	110	97
ERR3491378	260	160	249	258	253	251	252	256	254	172	259	254	254	254	249	253	255	255	172	246	254	261	252	260	253	245	161	163	245	256	252	251	261	170	154	246	256	255	257	263	251	257	255	258	257	261	254	261	249
ERR3491381	227	16	214	223	218	213	217	221	221	81	225	219	219	218	211	217	220	219	80	211	217	226	217	224	218	207	18	21	208	221	216	214	226	29	0	211	220	222	221	229	214	223	220	224	221	221	220	228	211
ERR3491387	264	165	253	261	256	254	255	259	257	176	262	257	257	257	252	256	258	258	176	249	256	264	255	263	255	248	166	168	248	259	256	255	265	176	159	249	259	258	260	266	254	260	258	261	258	264	257	264	252
ERR3491396	254	217	98	104	103	97	102	102	102	233	106	104	103	103	94	99	101	100	232	94	77	106	102	106	99	7	218	218	5	102	132	131	110	228	211	19	102	103	107	114	100	104	102	108	79	105	103	109	96
ERR3491409	252	153	240	248	243	241	242	246	244	165	249	244	244	244	239	243	245	245	165	236	245	251	242	250	243	235	154	156	236	246	244	242	252	164	147	237	246	246	247	254	242	247	245	248	248	251	244	251	239
ERR3491412	253	152	243	251	245	244	244	249	247	164	252	246	246	246	242	246	248	248	164	239	248	254	245	253	246	238	153	154	238	249	247	245	255	163	146	239	249	249	250	256	245	250	248	251	250	253	247	254	242
ERR3491414	259	158	249	257	251	250	250	255	253	170	258	252	252	252	248	252	254	254	170	245	254	260	251	259	252	244	159	161	243	255	253	251	261	169	152	245	255	255	256	263	251	256	254	257	257	260	253	260	248
ERR3491416	257	156	246	254	249	247	248	252	250	168	255	250	250	250	245	249	251	251	168	242	251	257	248	256	249	241	157	159	242	252	250	248	258	167	150	243	252	252	253	260	247	253	251	254	254	257	250	257	245
ERR3491417	260	159	249	257	252	250	251	255	253	171	258	253	253	253	248	252	254	254	171	245	253	260	251	259	252	244	160	162	245	255	253	251	261	170	153	246	255	254	256	262	251	255	254	257	257	260	253	260	248
ERR3491419	251	150	241	249	243	242	242	247	245	162	250	244	244	244	240	244	246	246	162	237	246	252	243	251	244	236	151	152	236	247	245	243	253	161	144	237	247	247	248	254	243	248	246	249	249	252	245	252	240
ERR3491420	255	154	243	251	246	244	245	249	247	166	252	247	247	247	242	246	248	248	166	239	248	254	245	253	246	238	155	157	239	249	247	245	255	165	148	240	249	249	250	257	245	250	248	251	251	253	247	254	242
ERR3491421	254	155	244	252	247	245	246	250	248	167	253	248	248	248	243	247	249	249	167	240	249	255	246	254	247	239	156	158	239	250	248	246	256	166	149	240	250	250	251	258	246	251	249	252	252	255	248	255	241
ERR3491422	263	162	251	259	254	252	253	257	255	173	260	255	255	255	250	254	256	256	173	247	256	262	253	261	254	245	162	165	244	257	254	253	263	172	155	246	257	256	258	264	252	258	256	259	259	261	255	262	250
16PM0173	263	230	52	19	57	67	56	17	13	245	23	58	60	57	64	14	16	16	244	48	109	21	57	22	14	101	229	232	102	17	137	136	42	239	224	106	17	60	62	69	70	61	18	23	112	76	60	24	66
17PM0246	271	236	61	29	66	75	65	27	27	249	33	67	68	66	72	24	26	26	248	57	116	33	66	32	24	109	235	238	110	27	142	142	52	245	230	114	27	68	68	77	77	70	28	17	120	85	68	25	75
ERR3491246	256	157	247	255	250	248	249	253	251	168	256	251	251	251	246	250	252	252	168	243	252	258	249	257	250	242	158	160	242	253	251	249	259	168	151	244	253	253	254	261	249	254	252	254	255	258	251	258	246
13PM0095	259	224	29	55	34	61	33	53	53	240	59	35	36	35	58	50	52	52	239	25	104	59	34	58	50	97	223	226	98	53	130	129	61	234	217	102	53	36	27	25	64	36	54	60	109	70	26	61	58
ERR3491341	255	156	245	253	248	246	247	251	249	167	254	249	248	249	244	248	250	250	167	241	250	256	247	255	248	240	157	159	240	251	249	247	257	166	150	241	251	251	252	259	247	252	250	253	252	256	249	256	244
ERR3491328	263	163	253	261	256	254	255	259	257	175	262	257	257	257	252	256	258	258	175	249	258	264	255	263	256	248	164	166	249	259	256	254	265	174	157	250	259	259	260	267	255	260	258	261	261	263	257	264	252
12PM0129	270	237	59	27	65	76	64	25	25	252	27	66	68	66	73	22	20	23	251	56	113	31	65	30	18	109	236	237	110	25	143	142	50	245	231	114	25	68	70	74	79	69	19	31	121	84	68	33	73
11PM0240	321	226	317	326	323	318	322	324	323	238	327	324	321	320	316	321	323	323	237	314	324	328	320	328	321	313	227	232	313	324	328	326	330	240	222	317	324	325	324	333	319	326	323	324	328	328	324	329	318
ERR3491317	262	161	251	259	254	252	253	257	255	173	260	255	255	255	250	254	256	256	173	247	256	262	253	261	254	246	162	164	246	257	255	253	263	171	155	247	257	257	258	264	253	258	255	259	259	262	255	262	250
06PM0006	266	233	56	23	61	72	60	21	21	248	23	62	64	62	69	18	16	20	247	52	112	27	61	26	14	105	232	235	106	21	140	139	46	241	227	110	21	64	66	70	75	65	16	27	116	81	64	29	69
ERR1201723	269	238	62	48	67	79	66	46	46	252	52	68	71	69	76	43	45	45	251	58	121	52	68	50	43	112	237	240	113	46	146	145	16	245	232	117	46	71	72	80	82	72	47	53	123	87	71	54	76
ERR1201724	268	237	61	47	66	78	65	45	45	251	51	67	70	68	75	42	44	44	250	57	120	51	67	50	42	111	236	239	112	45	145	144	16	244	231	116	45	70	72	79	81	71	46	52	122	87	70	53	75
ERR1201727	270	239	63	49	68	80	67	47	47	253	53	69	72	70	77	44	46	46	252	59	122	53	69	52	44	113	238	241	114	47	147	146	17	246	233	118	47	72	73	81	83	73	48	54	124	88	72	55	77
ERR1201728	268	237	61	47	66	78	65	45	45	251	51	67	70	68	75	42	44	44	250	57	120	51	67	50	42	111	236	239	112	45	145	144	16	244	231	116	45	70	72	79	81	71	46	52	122	86	70	53	75
ERR3491336	254	153	243	251	246	243	245	249	247	164	252	247	247	247	241	246	248	248	164	239	248	253	245	253	246	238	154	156	239	249	246	245	255	163	147	240	249	248	250	256	243	250	248	251	251	253	247	254	242
ERR1201731	271	240	64	50	69	81	68	48	47	254	53	70	72	71	78	45	47	47	253	60	123	54	70	53	45	114	239	242	115	48	148	147	19	246	234	119	48	73	75	82	84	74	49	55	125	90	72	56	78
ERR1201733	271	240	64	50	69	81	68	48	48	253	54	70	73	71	78	45	47	47	252	60	123	54	70	53	45	114	239	242	115	48	148	147	19	247	234	119	48	73	75	82	84	74	49	55	125	90	73	56	78
ERR3491228	257	159	247	254	250	248	249	252	250	171	255	251	251	251	246	249	251	251	171	243	252	257	249	256	249	242	160	162	243	252	252	251	259	170	152	244	252	253	254	261	249	254	251	254	255	258	251	257	244
ERR3491230	262	161	252	260	255	252	254	258	256	174	261	256	256	256	250	255	257	257	174	248	256	263	254	262	255	247	162	164	248	258	255	254	264	172	155	249	258	257	259	264	252	259	257	260	259	262	256	263	249
ERR3491234	262	161	250	258	253	251	252	256	254	173	259	254	254	254	249	253	255	255	173	246	255	261	252	260	253	245	162	163	245	256	255	253	262	171	155	247	256	256	256	263	251	257	255	257	258	261	254	261	249
ERR3491238	263	162	251	259	254	252	253	257	255	174	260	255	255	255	250	254	256	256	174	247	256	262	253	261	254	246	163	165	246	257	256	254	263	172	156	247	257	257	258	264	252	258	256	258	259	262	255	262	250
ERR3491239	244	32	231	240	236	231	235	238	236	95	241	237	236	236	229	234	237	236	94	229	235	243	235	241	235	226	33	37	226	238	231	231	244	44	28	229	237	239	240	247	231	241	236	241	238	239	237	245	229
ERR3491241	242	30	229	238	234	229	233	236	234	93	239	235	234	234	227	232	235	234	92	227	233	241	233	239	233	224	31	35	225	236	230	229	242	43	26	228	235	238	238	246	230	239	234	239	236	237	235	243	227
ERR3491243	243	31	230	240	235	230	234	238	236	94	241	236	235	235	228	234	237	236	93	228	234	243	234	241	235	225	32	36	226	238	230	229	243	44	27	229	237	239	239	247	231	240	236	241	238	238	236	245	228
ERR3491244	263	163	251	259	253	252	253	257	255	175	260	254	255	255	250	254	256	256	175	247	256	262	253	261	254	246	164	165	247	257	254	253	263	174	157	247	257	256	257	265	253	257	256	259	258	261	255	262	250
ERR3491247	263	165	254	262	257	255	256	260	258	176	263	258	258	258	253	257	259	259	176	250	259	265	256	264	257	249	166	168	249	260	257	255	265	176	159	250	260	259	261	268	256	260	259	262	262	265	258	265	253
ERR3491251	241	29	229	238	232	228	231	236	234	94	239	233	232	232	226	232	235	234	93	226	229	240	232	239	233	223	30	34	224	236	229	228	241	42	25	227	235	237	237	245	229	238	234	239	235	236	235	243	226
ERR3491253	265	164	252	259	254	254	253	257	255	176	260	255	256	256	252	254	255	256	176	248	259	262	254	261	253	249	165	167	249	257	257	255	263	174	158	250	257	258	259	266	255	259	256	259	261	262	256	262	252
ERR3491256	248	40	239	248	243	238	242	246	244	105	248	244	243	243	236	242	244	244	103	236	240	251	242	249	242	231	41	45	232	246	238	238	251	53	35	235	245	246	246	254	239	247	243	248	244	246	244	253	236
ERR3491257	244	35	235	244	239	234	238	242	240	100	244	240	239	239	232	238	240	240	99	232	236	247	238	245	238	227	36	40	226	242	234	233	247	48	30	230	241	243	242	250	235	244	239	244	240	242	240	249	232
ERR3491259	248	39	238	247	243	238	242	245	242	104	247	244	243	243	236	241	243	243	103	235	238	250	241	248	241	231	40	44	232	245	238	237	251	52	35	236	244	247	247	255	239	248	242	248	245	246	245	252	235
ERR3491262	260	161	250	258	253	251	252	256	254	172	259	254	254	254	249	253	255	255	172	246	254	261	252	260	253	245	162	164	245	256	254	252	262	172	155	246	256	256	257	264	252	257	255	258	257	261	254	261	249
ERR3491263	260	160	250	257	253	251	252	256	254	172	259	254	254	254	249	253	255	255	172	246	255	260	252	260	253	244	161	162	244	256	254	252	262	171	153	245	256	256	257	264	252	257	255	258	258	260	254	261	247
ERR3491265	254	43	242	251	246	240	245	249	249	106	253	247	246	246	238	245	248	247	105	239	243	252	245	252	246	234	47	24	235	249	242	240	253	58	41	239	248	249	250	257	241	250	248	252	247	249	247	255	239
ERR3491272	240	31	231	240	235	230	234	238	236	96	240	236	235	235	228	234	236	236	95	228	232	243	234	241	234	223	32	36	224	238	231	230	243	44	26	227	237	239	238	246	231	240	235	241	236	238	236	245	228
ERR3491277	259	159	247	254	250	248	249	252	250	172	255	251	251	251	246	249	251	251	172	243	253	257	249	256	249	243	161	163	244	252	252	251	259	170	154	245	252	253	254	260	249	254	251	254	256	258	251	257	246
ERR3491281	253	153	241	249	244	242	243	247	245	165	250	245	245	245	240	244	246	246	165	237	246	252	243	251	244	236	154	156	236	247	245	243	253	164	147	238	247	247	248	255	243	248	246	249	249	252	245	252	240
ERR3491286	262	164	250	258	253	251	252	256	254	176	259	254	254	254	249	253	255	255	176	246	257	261	252	260	253	247	165	167	247	256	256	255	262	174	158	248	256	256	257	264	252	257	255	258	260	261	254	260	248
ERR3491290	260	159	248	256	251	249	250	254	252	171	257	252	252	252	247	251	253	253	171	244	253	259	250	258	251	243	160	161	244	254	253	251	260	169	153	245	254	254	254	261	250	255	253	255	256	259	252	259	247
ERR3491296	243	34	234	243	238	232	237	241	239	99	244	239	238	238	230	237	240	239	98	231	236	246	237	244	238	226	35	38	226	241	234	233	246	47	29	231	240	241	240	248	233	241	239	244	240	240	237	248	230
ERR3491297	243	32	230	240	235	230	234	238	236	95	241	236	235	235	228	234	237	236	94	227	234	243	234	241	235	225	33	37	225	238	231	230	243	44	28	228	237	239	239	247	231	240	236	241	238	238	236	245	228
ERR3491303	251	151	242	250	244	243	243	248	246	163	251	245	245	245	241	245	247	247	163	238	247	252	244	252	245	237	152	154	238	248	246	244	253	162	145	239	248	248	248	255	244	249	247	250	250	253	246	253	241
ERR3491308	251	150	241	249	243	242	242	247	245	162	250	244	244	244	240	244	246	246	162	237	246	252	243	251	244	236	151	152	237	247	245	243	253	161	144	238	247	247	248	254	243	248	246	249	249	252	245	252	240
ERR3491313	255	154	244	252	247	245	246	250	248	166	253	248	247	247	243	247	249	249	166	240	249	255	246	254	247	239	155	157	240	250	247	245	256	164	148	241	250	250	251	258	246	251	249	252	252	255	248	255	243
ERR3491316	253	154	242	250	245	244	244	248	246	165	251	246	246	246	242	245	247	247	165	238	248	253	244	252	245	238	155	157	238	248	247	245	254	164	148	239	248	248	249	256	245	249	247	250	250	254	246	253	242
ERR3491319	242	30	229	239	234	229	233	237	235	94	240	235	234	234	227	233	236	235	93	227	233	242	233	240	234	224	31	35	224	237	230	229	242	43	26	227	236	238	238	246	230	239	235	240	237	237	235	244	227
ERR3491340	260	160	250	258	253	251	252	256	254	171	259	254	253	254	249	253	255	255	171	246	255	261	252	260	253	245	161	163	245	256	253	251	262	169	154	246	256	256	257	264	251	257	255	258	257	261	254	261	249
ERR3491342	242	30	229	238	233	227	232	236	235	95	240	234	234	233	225	232	235	234	94	226	232	241	232	239	233	223	31	34	223	236	228	227	241	44	26	226	235	237	237	244	228	238	234	239	235	235	236	243	226
ERR3491330	255	155	244	252	247	245	246	250	248	167	253	248	248	248	243	247	249	249	167	240	248	254	246	254	247	239	156	158	240	250	247	245	256	166	149	241	250	250	251	257	245	251	249	252	251	255	247	255	243
ERR3491332	257	156	246	254	249	247	248	252	250	166	255	250	249	250	245	249	251	251	166	242	251	257	248	256	249	241	157	159	241	252	249	248	258	166	150	242	252	251	253	259	247	253	251	254	253	257	250	257	245
ERR3491337	260	159	247	256	251	248	250	254	252	172	257	252	252	252	246	251	253	253	172	244	253	258	250	258	251	243	160	162	243	254	253	251	260	170	153	245	254	254	255	262	249	255	253	256	256	258	251	259	247
ERR3491344	256	157	246	254	249	247	248	252	250	168	255	250	249	250	245	249	251	251	168	242	250	257	248	256	249	241	158	160	242	252	250	248	258	166	151	243	251	252	253	260	247	253	251	254	253	257	250	257	244
ERR3491352	251	152	239	247	242	240	241	245	243	164	248	243	243	243	238	242	244	244	164	235	244	250	241	249	242	234	153	155	235	245	242	240	251	163	146	236	245	245	246	253	241	246	244	247	247	250	243	250	238
ERR3491353	260	158	249	257	252	250	251	255	253	171	258	253	252	252	248	252	254	254	171	245	254	260	251	259	252	243	159	161	244	255	252	250	261	169	152	245	255	254	255	263	251	255	254	257	257	260	253	260	248
ERR3491354	262	161	250	258	253	250	252	256	254	173	259	254	254	254	248	253	255	255	173	246	255	260	252	260	253	245	162	164	246	256	254	252	262	172	155	247	256	256	257	264	251	257	255	258	258	260	254	261	247
ERR3491361	257	156	246	254	249	246	248	252	250	169	255	250	249	249	244	249	251	251	169	242	251	257	248	256	249	240	157	159	241	252	249	247	258	167	150	242	252	251	252	260	247	252	251	254	254	256	250	257	245
ERR3491362	257	157	247	255	250	248	249	253	251	168	256	251	250	250	246	250	252	252	168	243	252	258	249	257	250	242	158	160	243	253	249	247	259	168	151	243	253	252	254	261	249	253	252	255	254	257	251	258	246
ERR3491363	258	158	246	253	249	247	248	251	249	171	254	250	250	250	245	248	250	250	171	242	252	256	248	255	248	242	160	162	243	251	251	250	258	170	153	244	251	252	253	259	248	253	250	253	255	257	250	256	245
ERR3491364	259	159	247	254	250	248	249	252	250	172	255	251	251	251	246	249	251	251	172	243	253	257	249	256	249	243	161	163	243	252	252	251	259	171	154	245	252	253	254	260	249	254	251	253	256	258	251	257	246
ERR3491365	260	160	248	255	251	249	250	253	251	174	256	252	252	252	247	250	252	252	174	244	254	258	250	257	250	244	162	164	243	253	253	252	260	171	155	245	253	254	255	261	250	255	252	255	257	259	252	258	247
ERR3491368	252	151	242	250	244	243	243	248	246	163	251	245	245	245	241	245	247	247	163	238	247	253	244	252	245	237	152	153	237	248	246	244	254	162	145	238	248	248	249	255	244	249	247	250	250	253	246	253	241
ERR3491369	258	157	247	255	250	247	249	253	251	170	256	251	250	250	245	250	252	252	170	243	251	258	249	257	250	241	158	160	241	253	250	248	259	168	151	242	253	252	253	261	248	253	252	255	254	257	251	258	246
ERR3491371	257	157	247	255	250	248	249	253	251	168	256	251	250	250	246	250	252	252	168	243	252	258	249	257	250	242	158	160	243	253	249	247	259	168	151	243	253	252	254	261	249	253	252	255	254	257	251	258	246
ERR3491372	249	149	238	246	241	239	240	244	242	161	247	242	242	242	237	241	243	243	161	234	242	249	240	248	241	233	150	152	234	244	241	239	250	160	143	235	244	244	245	252	240	245	243	246	245	249	242	249	237
ERR3491374	259	158	246	255	250	247	249	253	251	171	256	251	251	251	245	250	252	252	171	243	252	258	249	257	250	242	159	161	242	253	252	250	259	169	152	243	253	253	254	261	248	254	252	255	255	257	251	258	246
ERR3491379	256	156	244	252	247	245	246	250	248	168	253	248	248	248	243	247	249	249	168	240	249	255	246	254	247	239	157	159	239	250	248	246	256	167	150	240	250	250	251	258	246	251	249	252	252	254	248	255	243
ERR3491380	261	163	250	258	253	251	252	256	254	174	259	254	254	254	249	253	255	255	174	246	254	261	252	260	252	245	164	166	245	256	254	252	262	174	157	246	256	256	257	264	252	257	255	258	256	261	254	261	249
ERR3491382	250	149	239	247	242	240	241	245	243	162	248	243	243	243	238	242	244	244	162	235	244	250	241	249	242	234	151	153	234	245	243	241	251	161	144	235	245	245	246	252	241	246	244	247	247	250	243	250	238
ERR3491383	251	149	240	248	243	241	242	246	244	162	249	244	244	244	239	243	245	245	162	236	245	251	242	250	243	235	151	153	236	246	244	242	252	161	144	237	246	246	247	253	242	247	245	248	248	251	244	251	239
ERR3491384	255	155	244	252	247	245	246	250	248	166	253	248	248	248	243	247	249	249	166	240	249	255	246	254	247	239	156	158	239	250	247	245	256	166	149	240	250	250	251	258	246	251	249	252	252	255	248	255	243
ERR3491386	251	151	242	250	244	243	243	248	246	163	251	245	245	245	241	245	247	247	163	238	247	252	244	252	245	237	152	154	238	248	246	244	253	162	145	239	248	248	248	255	244	249	247	250	250	253	246	253	241
ERR3491395	255	154	244	252	247	245	246	250	248	166	253	248	247	247	243	247	249	249	166	240	249	255	246	254	247	239	155	157	239	250	247	245	256	164	148	240	250	250	251	258	246	251	249	252	252	254	248	255	243
ERR3491399	261	161	249	256	252	250	251	254	252	174	257	253	253	253	248	251	253	253	174	245	255	259	251	258	251	245	163	165	246	254	254	253	261	172	156	247	254	255	256	262	251	256	253	256	258	260	253	259	248
ERR3491400	253	154	242	250	245	243	244	248	246	165	251	246	246	246	241	245	247	247	165	238	246	253	244	252	245	237	155	157	238	248	246	244	254	166	148	239	248	248	249	256	244	249	247	250	249	253	246	253	241
ERR3491402	250	149	239	247	242	240	241	245	243	161	248	243	243	243	238	242	244	244	161	235	244	250	241	249	242	234	150	152	235	245	243	241	251	160	143	236	245	245	245	252	241	246	244	247	247	250	242	250	238
ERR3491405	250	150	239	247	242	240	241	245	243	162	248	243	243	243	238	242	244	244	162	235	244	250	241	249	242	234	151	153	234	245	243	241	251	161	144	235	245	245	245	252	241	246	244	247	247	250	242	250	238
ERR3491413	253	153	241	249	244	242	243	247	245	165	250	245	245	245	240	244	246	246	165	237	246	252	243	251	244	236	154	156	237	247	244	243	253	164	147	238	247	246	248	254	242	248	246	249	249	252	245	252	240
ERR3491415	238	26	225	235	230	225	229	233	231	90	236	231	230	230	223	229	232	231	89	223	229	238	229	236	230	220	27	31	220	233	226	225	238	39	22	223	232	234	234	242	225	235	231	236	233	233	231	240	223
ERR3491418	256	155	246	254	249	246	248	252	250	168	255	250	250	250	244	249	251	251	168	242	250	257	248	256	249	241	156	158	242	252	250	248	258	166	149	243	252	252	253	259	247	253	251	254	253	256	250	257	244
ERR3491424	257	157	247	255	250	248	249	253	251	168	256	251	250	250	246	250	252	252	168	243	252	258	249	257	250	242	158	160	243	253	249	247	259	168	151	243	253	252	254	261	249	253	252	255	254	257	251	258	246
17PM0052	261	227	34	59	39	65	38	57	57	241	63	40	41	40	62	54	56	56	240	30	107	63	39	62	54	101	226	229	102	57	135	134	64	237	220	106	57	41	5	40	68	41	58	62	113	75	30	63	65
05PM0013	277	247	70	42	76	87	75	40	40	261	46	77	79	77	84	37	39	39	259	66	126	44	76	45	37	119	246	249	120	40	153	153	60	256	241	124	40	79	81	88	90	80	41	47	132	96	79	48	85
16PM0057	272	237	61	29	66	75	65	27	27	250	33	67	69	66	72	24	26	26	249	57	115	33	66	32	24	108	235	239	110	27	144	143	52	245	231	114	27	69	68	78	78	70	28	17	120	85	68	25	75
13PM0164	258	223	30	56	35	63	34	54	54	237	60	36	37	36	60	51	53	53	236	26	103	59	35	59	51	98	222	225	99	54	132	131	61	233	216	103	54	37	16	36	66	37	55	59	109	73	26	60	63
ERR3491329	264	164	254	262	257	255	256	260	258	176	263	258	258	258	253	257	259	259	176	250	259	264	256	264	257	249	165	167	250	260	257	255	266	175	158	251	260	260	261	268	256	261	259	262	262	264	258	265	253
ERR3491231	252	40	239	247	244	239	243	246	244	103	249	245	244	244	237	242	245	244	102	237	243	251	243	249	243	234	41	45	234	246	239	239	252	53	36	238	245	247	248	255	239	249	244	249	247	247	245	253	236
ERR3491233	266	166	256	264	259	257	258	262	260	177	265	260	260	260	255	259	261	261	177	252	261	267	258	266	259	251	167	169	251	262	259	257	268	177	160	253	262	262	263	270	257	263	261	264	264	266	260	267	255
ERR3491237	244	32	231	241	236	231	235	239	237	95	242	237	236	236	229	235	238	237	94	229	235	244	235	242	236	226	32	37	226	239	232	231	244	45	28	229	238	240	240	248	231	241	237	242	239	238	237	246	229
ERR3491249	249	41	241	250	245	239	244	248	246	105	250	246	245	245	237	244	246	246	104	238	244	253	244	251	244	235	42	46	235	248	241	240	253	54	36	239	247	249	247	255	240	250	245	251	248	247	246	255	237
ERR3491255	270	170	260	268	263	260	262	266	264	181	269	264	264	263	258	263	265	265	181	256	264	271	262	270	263	255	171	173	256	266	263	261	272	181	164	257	266	266	267	274	261	267	265	268	267	269	264	271	257
ERR3491264	268	168	258	266	261	258	260	264	262	179	267	262	262	261	256	261	263	263	179	254	262	269	260	268	261	253	169	171	253	264	261	259	270	179	162	254	264	264	265	272	259	265	263	266	265	267	262	269	255
ERR3491273	266	166	254	262	256	255	256	260	258	178	263	257	258	258	253	257	259	259	178	250	259	265	256	264	257	249	167	168	249	260	257	256	266	177	160	250	260	259	260	268	256	260	259	262	261	264	258	265	253
ERR3491282	258	158	246	253	249	247	248	251	249	171	254	250	250	250	245	248	250	250	171	242	252	256	248	255	248	242	160	162	242	251	251	250	258	169	153	243	251	252	253	259	248	253	250	253	255	257	250	256	245
09PM0016	272	237	61	29	66	75	65	27	27	250	33	67	69	66	72	24	26	26	249	57	116	33	66	32	24	108	236	239	110	27	144	143	52	245	231	114	27	69	68	78	78	70	28	17	120	85	68	25	75
16PM0024	258	223	31	57	36	64	35	55	55	237	61	37	38	37	61	52	54	54	236	27	104	60	36	59	52	99	222	225	100	55	133	131	62	233	216	104	55	38	17	37	67	38	56	60	110	74	27	61	63
ERR3491343	242	31	229	238	233	227	232	236	235	96	240	234	234	233	225	232	235	234	95	226	231	241	232	239	233	223	32	35	223	236	227	226	241	45	27	226	235	237	237	244	227	238	234	239	234	235	236	243	226
ERR3491309	265	165	254	263	257	254	256	260	259	178	263	258	258	258	252	257	259	259	178	250	259	265	256	264	257	249	166	168	249	260	260	258	266	175	159	250	260	260	261	267	254	261	259	262	261	264	258	265	251
ERR3491320	266	167	256	264	259	257	258	262	260	179	265	260	260	260	255	259	261	261	179	252	261	267	258	266	259	251	168	170	252	262	259	257	268	178	161	253	262	262	263	270	258	263	261	264	264	266	260	267	255
ERR3491321	268	168	258	266	261	259	260	264	262	180	267	262	262	262	257	261	263	263	180	254	263	269	260	268	261	253	170	172	253	264	260	258	270	179	163	254	264	264	265	272	259	265	263	266	266	268	262	269	257
ERR3491324	266	167	256	264	259	257	258	262	260	178	265	260	260	260	255	259	261	261	178	252	261	267	258	266	259	251	168	170	252	262	259	257	268	178	161	253	262	262	263	270	257	263	261	264	264	266	260	267	255
ERR3491326	266	166	254	262	257	255	256	260	258	178	263	258	258	258	253	257	259	259	178	250	259	265	256	264	257	249	167	169	250	260	257	255	266	177	160	251	260	260	261	268	255	261	259	262	262	264	258	265	253
ERR3491334	253	152	242	250	245	243	244	248	246	165	251	246	246	246	241	245	247	247	165	238	246	253	244	252	245	237	154	156	237	248	245	243	254	163	147	238	248	248	249	255	243	249	247	250	249	253	246	253	241
ERR3491335	272	171	261	269	263	262	262	267	265	184	270	264	264	264	260	264	266	266	184	257	266	272	263	271	264	256	173	174	257	267	263	262	273	183	166	258	267	266	268	274	262	268	266	269	269	272	264	272	259
ERR3491338	254	154	243	251	246	244	245	249	247	165	252	247	246	247	242	246	248	248	165	239	248	254	245	253	246	238	155	157	238	249	247	245	255	164	148	239	249	249	250	257	245	250	248	251	250	254	247	254	242
ERR3491339	255	43	239	248	242	239	241	246	246	107	250	243	244	243	237	242	245	244	107	236	243	251	241	249	242	234	46	49	233	246	240	238	250	28	40	237	244	248	247	254	238	249	245	249	247	247	245	253	237
ERR3491348	260	161	249	257	252	249	251	255	253	173	258	253	253	253	247	252	254	254	173	245	253	259	251	259	252	244	162	164	245	255	252	250	261	172	155	246	255	255	256	263	250	256	254	257	256	259	253	260	248
ERR3491355	256	154	245	253	248	246	247	251	249	167	254	249	248	248	244	248	250	250	167	241	250	256	247	255	248	239	155	157	239	251	248	246	257	165	148	240	251	250	251	259	246	251	250	253	253	256	249	256	244
ERR3491370	257	157	247	255	250	248	249	253	251	168	256	251	250	250	246	250	252	252	168	243	252	258	249	257	250	242	158	160	243	253	249	247	259	168	151	243	253	252	254	261	249	253	252	255	254	257	251	258	246
ERR3491375	242	31	229	239	234	229	233	237	235	94	240	235	234	234	227	233	236	235	93	227	233	242	233	240	234	224	32	36	225	237	230	229	242	43	27	228	236	238	238	246	230	239	235	240	237	237	235	244	227
ERR3491385	251	151	242	250	244	243	243	248	246	162	251	245	245	245	241	245	247	247	162	238	247	252	244	252	245	237	152	154	237	248	246	244	253	162	145	238	248	248	248	255	244	249	247	250	250	253	246	253	241
ERR3491391	252	153	243	251	245	244	244	249	247	165	252	246	246	246	242	246	248	248	165	239	248	253	245	253	246	238	154	156	239	249	247	245	254	164	147	240	249	249	249	256	245	250	248	251	251	254	247	254	242
ERR3491392	250	151	241	249	243	242	242	247	245	163	250	244	244	244	240	244	246	246	163	237	246	251	243	251	244	236	152	154	237	247	245	243	252	162	145	238	247	247	247	254	243	248	246	249	249	252	245	252	240
ERR3491393	253	152	242	250	245	243	244	248	246	165	251	246	246	246	241	245	247	247	165	238	247	253	244	252	245	237	154	156	238	248	246	244	254	164	147	239	248	248	249	255	244	249	247	250	250	253	246	253	241
ERR3491394	250	149	239	247	242	240	241	245	243	162	248	243	243	243	238	242	244	244	162	235	244	250	241	249	242	234	151	153	235	245	243	241	251	161	144	236	245	245	246	252	241	246	244	247	247	250	243	250	238
ERR3491398	254	155	241	249	244	242	243	247	245	167	250	245	245	245	240	244	246	246	167	237	246	252	243	251	244	236	156	157	236	247	244	242	253	166	149	237	247	247	248	255	243	248	246	248	249	252	245	252	240
ERR3491404	257	157	245	253	248	246	247	251	249	168	254	249	249	249	244	248	250	250	168	241	249	256	247	255	248	240	158	160	241	251	248	246	257	168	151	242	251	251	252	259	246	252	250	253	253	256	249	256	244
ERR3491410	251	151	240	248	243	241	242	246	244	163	249	244	244	244	239	243	245	245	163	236	244	250	242	250	243	235	152	154	235	246	244	242	252	162	145	236	246	246	246	253	242	247	245	248	248	251	243	251	238
ERR3491325	265	165	255	263	258	256	257	261	259	177	264	259	259	259	254	258	260	260	177	251	260	266	257	265	258	250	166	168	250	261	258	256	267	176	159	251	261	261	262	269	256	262	260	263	263	265	259	266	254
ERR3491327	263	163	253	261	256	254	255	259	257	175	262	257	257	257	252	256	258	258	175	249	258	263	255	263	256	248	164	166	249	259	256	254	265	174	157	250	259	259	260	267	255	260	258	261	261	263	257	264	252
08PM0038	271	237	26	71	50	81	50	69	69	252	75	51	53	51	78	66	68	68	251	27	119	74	36	74	66	113	236	239	114	69	148	147	77	246	231	117	69	53	55	61	84	54	70	75	126	90	53	77	80
ERR3491229	250	41	239	248	244	239	243	246	244	104	249	245	244	244	237	242	245	244	103	237	243	251	243	249	243	234	42	46	234	246	241	240	251	54	37	238	245	247	248	256	239	248	244	249	247	247	245	253	237
ERR3491278	257	156	245	253	248	246	247	251	249	168	254	249	249	249	244	248	250	250	168	241	249	256	247	255	248	240	157	159	240	251	248	247	257	165	150	241	251	251	252	259	247	252	250	253	252	256	249	256	244
ERR3491310	258	158	249	257	252	250	251	255	253	171	258	253	252	252	248	252	254	254	171	245	254	260	251	259	252	243	159	161	244	255	251	249	261	169	152	245	255	254	255	263	251	255	254	257	257	260	253	260	248
ERR3491323	271	174	262	270	265	263	264	268	266	185	271	266	266	266	261	265	267	267	185	258	266	273	264	272	265	257	175	177	257	268	263	262	274	185	168	259	268	267	269	275	263	269	267	269	269	272	266	273	261
ERR3491356	262	163	251	259	254	252	253	257	255	175	260	255	255	255	250	254	256	256	175	247	256	262	253	261	254	246	164	166	247	257	255	253	262	174	157	248	257	257	258	265	253	258	256	259	258	262	255	262	250
ERR3491388	251	153	242	250	244	243	243	248	246	165	251	245	245	245	241	245	247	247	165	238	247	252	244	252	245	237	153	156	238	248	245	243	253	164	147	239	248	248	248	255	244	249	247	250	250	253	246	253	241
ERR3491389	252	152	242	250	245	243	244	248	246	165	251	246	246	246	241	245	247	247	165	238	247	253	244	252	245	237	154	156	237	248	246	244	254	164	147	238	248	248	248	255	244	249	247	249	250	253	246	253	241
ERR3491390	251	152	242	250	244	242	243	248	246	163	251	245	245	245	240	245	247	247	163	238	247	252	244	252	245	237	153	155	238	248	246	244	253	163	146	239	248	248	248	255	243	249	247	250	250	252	246	253	240
ERR3491401	263	164	252	260	255	253	254	258	256	176	261	256	256	256	251	255	257	257	176	248	257	263	254	262	255	247	165	167	247	258	256	254	263	175	158	248	258	258	259	266	254	259	257	260	259	263	256	263	251
ERR3491403	262	164	251	259	254	252	253	257	255	176	260	255	255	255	250	254	256	256	176	247	256	262	253	261	254	246	165	167	247	257	255	253	262	175	158	248	257	257	258	265	253	258	256	259	258	262	255	262	250
ERR3491406	258	160	247	254	250	248	249	252	250	173	255	251	251	251	246	249	251	251	173	243	253	257	249	256	249	243	161	164	244	252	251	250	259	172	155	245	252	253	254	260	249	254	251	254	256	258	251	257	246
ERR3491407	260	162	249	257	252	250	251	255	253	174	258	253	253	253	248	252	254	254	174	245	254	260	251	259	252	244	163	165	245	255	253	251	260	173	156	246	255	255	256	263	250	256	254	257	256	260	253	260	248
ERR3491408	256	157	245	252	247	246	246	250	248	171	253	248	248	248	244	247	249	249	171	241	251	255	247	254	247	241	160	162	241	250	250	249	257	170	153	242	250	251	252	258	247	252	249	252	254	256	249	255	244
ERR3491411	263	164	252	260	255	253	254	258	256	176	261	256	256	256	251	255	257	257	176	248	257	263	254	262	255	247	165	167	248	258	256	254	263	175	158	249	258	258	259	266	254	259	257	260	259	263	255	263	251
17PM0214	266	233	58	32	63	74	62	30	30	248	36	64	66	64	71	27	29	28	247	54	116	36	63	35	27	106	232	233	107	30	143	142	49	242	227	111	30	65	68	75	76	66	31	37	120	83	66	38	72
16PM0007	264	233	42	68	46	77	45	66	66	248	72	46	48	47	73	63	65	65	247	38	117	72	46	71	63	107	232	234	108	66	144	143	74	243	227	113	66	11	50	57	80	12	67	73	121	86	49	74	76
ERR3491331	260	54	251	261	256	251	255	259	256	118	262	257	256	256	249	255	258	257	117	249	254	263	255	262	256	244	54	59	245	259	252	251	264	67	50	248	258	260	260	268	251	261	256	261	259	259	258	266	248
12PM0138	260	226	69	74	74	34	73	72	72	241	78	75	76	75	31	69	71	71	240	65	109	78	73	76	69	99	225	227	100	72	137	136	80	236	220	104	72	76	76	81	36	76	73	79	112	43	75	80	24
ERR3491268	245	34	231	239	235	231	235	237	235	97	240	236	236	236	229	233	236	235	96	229	235	242	235	240	234	226	35	39	227	237	232	231	244	46	29	229	237	240	241	248	232	241	236	240	239	239	238	244	229
ERR3491269	244	33	230	239	234	230	234	237	235	96	240	235	235	235	228	233	236	235	95	228	234	242	234	240	234	225	34	38	225	237	232	231	243	45	28	227	237	239	240	247	231	240	236	240	238	238	237	244	228
ERR3491322	267	169	259	267	261	260	260	265	263	182	268	262	262	262	258	262	264	264	182	255	263	269	261	269	262	254	171	173	255	265	262	260	270	181	164	256	265	265	265	273	260	266	264	266	266	269	262	270	258
ERR3491359	262	163	251	259	254	252	253	257	255	175	260	255	255	255	250	254	256	256	175	247	256	262	253	261	254	246	164	166	247	257	255	253	262	174	157	248	257	257	258	265	253	258	256	259	258	262	255	262	250
ERR3491360	256	157	245	254	249	247	248	252	250	169	255	250	250	250	245	249	251	251	169	242	251	257	248	256	249	241	158	160	242	252	251	249	257	167	151	243	252	252	253	258	248	253	251	254	255	257	250	257	245
ERR3491366	257	158	245	252	248	246	247	250	248	171	253	249	249	249	244	247	249	249	171	241	251	255	247	254	247	241	160	162	242	250	249	248	257	169	153	243	250	251	252	258	246	252	249	252	254	256	249	255	244
ERR3491367	262	164	251	258	254	252	253	256	254	176	259	255	255	255	250	253	255	255	176	247	256	261	253	260	253	246	165	167	247	256	255	253	261	175	158	248	256	257	258	265	253	258	255	258	258	262	255	261	250
09PM0088	257	219	63	69	68	28	67	67	67	235	72	69	69	68	25	64	66	66	234	59	104	73	68	71	64	95	218	221	96	67	131	130	75	229	213	100	67	70	71	75	31	70	68	72	107	37	69	74	21
16PM0008	264	230	73	79	78	37	77	77	77	246	83	79	80	79	34	74	76	76	245	69	113	83	77	81	74	103	229	232	104	77	141	140	84	240	224	108	77	80	80	85	39	80	78	84	116	47	78	84	29
ERR3491397	259	163	249	256	252	250	251	254	252	175	257	253	253	253	248	251	253	253	175	245	254	259	251	258	251	244	164	166	245	254	253	251	260	174	157	246	254	255	256	263	250	256	253	256	256	260	253	259	248
12PM0139	263	233	39	64	43	74	42	63	63	248	69	43	45	44	71	60	62	62	247	35	114	69	43	68	60	103	232	234	104	63	142	141	71	241	227	109	63	8	48	54	77	9	64	70	119	83	46	71	73
13PM0153	256	222	67	73	71	32	70	71	71	238	77	72	73	72	29	68	70	70	237	63	106	77	70	74	68	97	221	224	98	71	135	134	79	232	216	102	71	73	75	79	34	73	72	78	110	41	73	79	25
12PM0039	257	227	34	60	38	69	37	58	58	242	64	39	41	40	66	55	57	57	241	30	109	64	38	63	55	98	226	228	99	58	135	134	64	237	221	104	58	19	43	49	72	20	59	65	114	78	41	66	68
09PM0092	264	230	75	81	80	41	79	79	78	246	84	81	81	80	38	76	78	78	245	71	115	85	79	83	76	105	229	232	106	79	142	141	87	240	224	110	79	82	83	86	43	82	80	84	118	49	81	86	34
11PM0021	257	222	67	73	72	32	71	71	69	237	77	73	74	73	29	68	70	70	236	63	105	77	71	75	68	96	221	224	97	71	135	134	78	232	216	101	71	74	74	79	34	74	72	77	106	41	72	79	25
ERR1201720	324	296	130	116	136	147	135	114	113	312	118	137	138	136	145	109	113	111	311	126	186	116	134	115	111	178	296	299	178	114	208	207	86	306	290	182	114	137	140	147	150	138	115	121	186	155	138	122	144
ERR1201725	268	238	62	49	68	80	67	47	47	253	51	69	71	69	77	44	46	46	252	59	120	53	69	52	44	112	237	240	113	47	147	146	17	245	232	117	47	71	73	80	82	72	48	54	123	88	71	55	77
ERR1201713	268	232	65	51	71	82	71	49	49	251	54	72	75	73	79	44	48	46	250	62	119	54	71	52	46	113	231	233	114	49	144	143	20	239	225	117	49	73	77	82	85	74	50	55	121	90	73	56	78
ERR1201732	256	228	61	47	63	78	62	44	46	242	52	64	70	68	75	43	45	45	241	57	114	51	67	51	43	107	227	231	109	44	140	140	17	233	223	113	44	67	70	77	80	69	46	53	117	85	67	54	76
ERR1201726	244	218	50	39	57	67	56	37	38	232	40	58	60	57	64	35	36	37	231	48	106	44	58	43	34	97	216	219	99	37	131	130	14	225	212	103	37	58	59	65	69	58	37	45	109	72	58	45	64
ERR1201715	256	226	57	44	63	71	62	42	41	236	47	64	65	64	70	37	41	39	235	52	110	47	62	44	39	104	225	228	105	42	135	134	13	235	220	108	42	68	68	74	74	69	43	48	112	80	68	49	70
ERR1201714	238	202	58	47	61	76	60	45	43	223	49	62	65	62	73	42	45	44	222	54	107	47	63	50	43	99	205	208	100	45	128	127	17	211	201	105	45	69	68	73	79	70	45	48	109	85	64	50	76
ERR1201730	220	184	52	43	53	70	53	41	39	207	45	54	59	56	67	39	41	41	206	48	99	44	56	46	39	92	188	190	93	41	114	113	14	192	184	97	41	61	62	66	73	62	41	43	99	77	56	45	66
ERR1201729	204	168	49	41	48	67	48	39	37	190	42	49	54	51	64	37	38	39	189	45	90	42	53	44	36	85	172	174	86	39	103	102	13	176	167	89	39	58	58	62	70	59	39	40	93	74	53	42	63
	324
[truncated: 250 more columns]
