# Supplementary material for: Epidemiological Analysis of Salmonella enterica subsp. enterica Serovar Dublin in German Cattle Herds Using Whole-Genome Sequencing
Source: Microbiol Spectr. 2021 Sep 15;9(2):e00332-21. doi: 10.1128/Spectrum.00332-21 (PMC8557873; doi:10.1128/Spectrum.00332-21)
Supplement: SUPPLEMENTAL FILE 4 — Supplemental material. Download SPECTRUM00332-21_Supp_4.xlsx, XLSX file, 0.01 MB [file spectrum00332-21_supp_4.xlsx]

## Sheet: Tabelle1
Dataset S4. Hierarchical clustering levels obtained by cgSNPs-based clustering (using cut-offs 100, 40, 15, and 0 cgSNPs) and cgMLST clustering (using cut-offs 100, 40, and 15 alleles).
		cgSNPs-based clustering				cgMLST-based clustering
Strain ID	Sample ID	max cgSNPs 100	max cgSNPs 40	max cgSNPs 15	max cgSNPs 0	max alleles 100	max alleles 40	max alleles 15
05PM0013	13	1	s	s	s	1	1	s
05PM0019	19	1	1	6	s	1	1	1
05PM0074	74	1	3	s	s	1	1	1
05PM0089	89	s	s	s	s	2	s	s
05PM0104	104	2	s	s	s	1	1	s
06PM0006	158	1	1	7	s	1	1	1
06PM0014	166	1	1	6	s	1	1	1
06PM0062	197	2	4	8	s	1	1	2
07PM0086	326	2	5	s	s	1	1	10
07PM0108	348	1	s	s	s	1	1	s
08PM0033	402	2	s	s	s	1	1	s
08PM0038	407	2	s	s	s	1	1	s
09PM0016	523	1	8	9	s	1	1	8
09PM0086	593	1	3	s	s	1	1	1
09PM0088	595	3	13	10	s	1	2	3
09PM0092	599	3	13	10	s	1	2	3
10PM0020	636	s	s	s	s	2	s	s
10PM0029	645	3	10	4	s	1	2	8
11PM0002	683	3	2	s	s	1	2	s
11PM0005	686	2	4	8	s	1	1	2
11PM0021	702	3	11	s	s	1	2	3
11PM0022	703	3	11	s	s	1	2	3
11PM0032	713	s	s	s	s	s	s	s
11PM0112	793	3	10	4	s	1	2	8
11PM0229	910	1	3	s	s	1	1	1
11PM0240	921	s	s	s	s	s	s	s
11PM0244	925	1	8	s	s	1	1	s
12PM0039	975	2	6	s	s	1	1	s
12PM0041	977	3	12	s	s	1	2	11
12PM0129	1065	1	1	7	s	1	1	1
12PM0138	1074	3	12	s	s	1	2	11
12PM0139	1075	2	6	3	s	1	1	6
12PM0180	1116	4	14	11	s	3	3	9
12PM0181	1117	1	7	1	s	1	1	1
13PM0019	1161	3	2	2	s	1	2	4
13PM0035	1177	1	3	12	s	1	1	7
13PM0095	1237	2	s	s	s	1	1	s
13PM0143	1285	2	5	s	s	1	1	10
13PM0153	1295	3	11	s	s	1	2	3
13PM0164	1306	2	9	13	s	1	1	5
16PM0007	1670	2	6	3	s	1	1	6
16PM0008	1671	3	12	s	s	1	2	s
16PM0024	1687	2	9	13	s	1	1	5
16PM0039	1702	3	2	2	s	1	2	4
16PM0057	1720	1	8	9	s	1	1	8
16PM0136	1799	1	s	s	s	1	s	s
16PM0173	1836	1	1	s	s	1	1	1
16PM0255	1918	3	10	4	s	1	2	9
16PM0265	1928	2	5	5	s	1	1	7
16PM0273	1936	1	3	12	s	1	1	7
16PM0284	1947	1	7	1	1	1	1	1
16PM0286	1949	2	4	s	s	1	1	2
16PM0288	1951	2	4	s	s	1	1	2
17PM0003	1975	1	1	s	s	1	1	1
17PM0032	2004	2	5	5	2	1	1	7
17PM0035	2007	2	5	5	2	1	1	7
17PM0052	2024	2	9	14	s	1	1	5
17PM0080	2052	1	7	1	1	1	1	1
17PM0110	2082	3	2	2	s	1	2	4
17PM0145	2117	3	s	s	s	1	2	s
17PM0184	2156	3	2	2	s	1	2	4
17PM0214	2186	1	s	s	s	1	1	s
17PM0222	2194	2	s	s	s	1	1	s
17PM0246	2218	1	8	s	s	1	1	8
17PM0267	2239	1	1	s	s	1	1	1
17PM0307	2278	1	7	1	s	1	1	1
17PM0314	2285	2	6	3	s	1	1	6
18PM0001	2301	2	4	s	s	1	1	2
18PM0003	2303	3	2	2	s	1	2	4
18PM0026	2326	2	6	3	s	1	1	6
18PM0065	2365	2	9	14	s	2	1	5
18PM0088	2388	1	7	1	s	2	1	1
18PM0117	2417	1	1	s	s	1	1	1
18PM0129	2429	4	14	11	s	3	3	9
