# Supplementary material for: Epidemiological Analysis of Salmonella enterica subsp. enterica Serovar Dublin in German Cattle Herds Using Whole-Genome Sequencing
Source: Microbiol Spectr. 2021 Sep 15;9(2):e00332-21. doi: 10.1128/Spectrum.00332-21 (PMC8557873; doi:10.1128/Spectrum.00332-21)
Supplement: SUPPLEMENTAL FILE 5 — Supplemental material. Download SPECTRUM00332-21_Supp_5.xlsx, XLSX file, 0.01 MB [file spectrum00332-21_supp_5.xlsx]

## Sheet: Tabelle1
Dataset S5. Simpson's Index of Diversity for hierarchical clustering methods.
Cut-off clustering	Partitions	Simpson's ID	CI-95%
maxAllele_15	29	0.922	(0.881-0.964)
maxAllele_40	8	0.720	(0.678-0.763)
maxAllele_100	5	0.156	(0.042-0.270)
maxSNPs_0	72	0.999	(0.998-1.000)
maxSNPs_15	50	0.985	(0.976-0.994)
maxSNPs_40	28	0.957	(0.944-0.970)
maxSNPs_100	8	0.720	(0.678-0.763)
