# Supplementary material for: Epidemiological Analysis of Salmonella enterica subsp. enterica Serovar Dublin in German Cattle Herds Using Whole-Genome Sequencing
Source: Microbiol Spectr. 2021 Sep 15;9(2):e00332-21. doi: 10.1128/Spectrum.00332-21 (PMC8557873; doi:10.1128/Spectrum.00332-21)
Supplement: SUPPLEMENTAL FILE 6 — Supplemental material. Download SPECTRUM00332-21_Supp_6.xlsx, XLSX file, 0.02 MB [file spectrum00332-21_supp_6.xlsx]

## Sheet: Tabelle1
Dataset S6. General genomic features and typing of the Salmonella Dublin genomes from Sweden and Denmark used in this study.
Strain ID	Origin	Collection date	Average read length (bp)	Total reads	Coverage	Contigs	Genome Lenght (bp)	N50	Sequence Type (ST)
08BKT035446	Sweden	2008	244	1888302	93	36	4873628	420532	10
08BKT036322	Sweden	2008	250	4241800	215	32	4874585	477367	10
08BKT038205	Sweden	2008	271	6023950	332	26	4873617	494578	10
08BKT048203	Sweden	2008	273	974406	54	34	4873436	477367	10
08BKT076808	Sweden	2008	288	1395464	81	34	4874666	402595	10
09BKT035000	Sweden	2009	271	3571380	197	33	4874146	416376	10
09BKT035544	Sweden	2009	252	3773870	193	34	4874210	405473	10
09BKT036077	Sweden	2009	279	1295014	73	36	5011037	320348	10
09BKT040994	Sweden	2009	275	4422806	247	31	5508128	477906	10
09BKT051452	Sweden	2009	190	5359236	207	40	5223933	417652	10
09BKT053882	Sweden	2009	269	2268222	124	34	4874835	416397	10
09BKT066343	Sweden	2009	266	1783862	96	40	4876661	402609	10
09BKT077890	Sweden	2009	280	1359322	77	33	4874504	405694	10
11BKT008125	Sweden	2011	235	3747108	179	34	4875031	415668	10
11BKT008593	Sweden	2011	276	537167	30	61	4865984	179803	10
11BKT065504	Sweden	2011	274	2653572	148	29	4873795	493846	10
12BKT065575	Sweden	2012	263	1678786	89	29	4872909	493964	10
12BKT069449	Sweden	2012	277	1219771	68	31	4873670	417754	10
13BKT078060	Sweden	2013	272	2630314	145	35	4872475	405793	10
13BKT083727	Sweden	2013	274	1599530	89	35	4922042	405628	10
13BKT092147	Sweden	2013	270	2417312	132	34	5229709	402167	10
13BKT092458	Sweden	2013	269	2159790	118	28	4835190	478552	10
14BKT005257	Sweden	2014	260	1995072	105	31	4874038	417876	10
14BKT008734	Sweden	2014	262	3345894	178	40	5943134	440591	-
14BKT011756	Sweden	2014	255	2575238	133	39	5722200	477891	-
14BKT023034	Sweden	2014	259	3910168	206	35	4873657	410247	10
14BKT023454	Sweden	2014	289	1729830	101	34	5122909	416281	10
14BKT027598	Sweden	2014	280	2427802	138	32	4872877	405793	10
JEO5088	Denmark	2005	234	1497258	71	39	4874104	330312	10
JEO5089	Denmark	2005	231	839184	39	71	5014174	135560	10
JEO5090	Denmark	2001	237	1299742	62	32	4878570	349975	10
JEO5091	Denmark	2005	236	1370626	65	44	5016864	244136	10
JEO5092	Denmark	2001	229	3141034	146	29	4878591	477057	10
JEO5093	Denmark	2001	228	1486124	68	31	4876695	476857	10
JEO5094	Denmark	2001	224	1305724	59	37	4877477	262578	10
JEO5095	Denmark	2010	226	2075090	95	30	4875940	477089	10
JEO5096	Denmark	2001	227	1588062	73	36	4878782	299345	10
JEO5097	Denmark	2001	228	1355708	62	34	5016630	478544	10
JEO5098	Denmark	2001	232	1683334	79	31	4882327	477089	10
JEO5099	Denmark	2001	227	1928192	89	36	5017199	477914	10
JEO5100	Denmark	2001	231	1527874	71	33	4878259	417443	10
JEO5101	Denmark	2001	236	1230700	59	49	5016411	228111	10
JEO5102	Denmark	2001	231	1736930	81	27	4877742	494441	10
JEO5103	Denmark	2002	217	2094194	92	39	5016777	405787	10
JEO5104	Denmark	2002	232	1532530	72	32	4877636	405483	10
JEO5105	Denmark	2002	227	1334200	61	36	4874574	358547	10
JEO5106	Denmark	2002	226	1748124	80	29	4877955	494441	10
JEO5107	Denmark	2003	228	1868318	86	29	4881489	494441	10
JEO5108	Denmark	2005	226	1917706	88	29	4872108	405803	10
JEO5109	Denmark	2005	224	1873892	85	34	4967368	416593	10
JEO5110	Denmark	2001	212	2091422	90	33	4968275	417289	10
JEO5113	Denmark	2001	233	1483496	70	48	4876382	248453	10
JEO5114	Denmark	2001	218	2153404	95	28	4873230	417469	10
JEO5115	Denmark	1998	229	1587024	73	30	4873272	417440	10
JEO5116	Denmark	1997	233	1325804	62	35	4877947	395398	10
JEO5117	Denmark	1998	214	1190864	51	35	4876214	401938	10
JEO5118	Denmark	2001	219	1200666	53	33	4876598	349911	10
JEO5119	Denmark	1998	221	1481366	66	34	4877049	373421	10
JEO5120	Denmark	2001	230	1433624	67	37	4877482	395777	10
JEO5121	Denmark	2001	227	1629916	75	31	4968553	405787	10
JEO5122	Denmark	2001	227	1342908	62	31	4881792	477089	10
JEO5123	Denmark	2001	229	1552478	72	33	4874735	478534	10
JEO5124	Denmark	2000	217	2289258	101	33	4881694	405836	10
JEO5125	Denmark	2000	238	1230574	59	27	4871396	476351	10
JEO5126	Denmark	2000	232	1402882	66	42	4875460	375352	10
JEO5127	Denmark	2000	226	1241844	57	74	4868777	116876	10
JEO5128	Denmark	2000	221	1646014	74	65	4966485	170798	10
JEO5129	Denmark	2001	218	1799416	79	43	4876075	310889	10
JEO5130	Denmark	2001	224	2175662	99	42	4953991	405622	10
JEO5131	Denmark	1999	220	1443266	64	43	4952595	360273	10
JEO5132	Denmark	2000	227	1528852	70	41	4968489	262562	10
JEO5133	Denmark	2000	226	1241366	57	66	4874691	169677	10
JEO5134	Denmark	1996	222	1564718	70	32	4877537	420581	10
JEO5135	Denmark	2005	232	1416002	66	46	4878386	190947	10
JEO5136	Denmark	2001	227	1251782	57	30	4877258	477058	10
JEO5137	Denmark	2007	231	1598174	75	28	4877854	477057	10
JEO5138	Denmark	1999	229	1671722	77	28	4878196	477057	10
JEO5139	Denmark	1999	232	1616760	76	26	4877626	494460	10
JEO5140	Denmark	1999	229	2048314	95	28	4871240	477058	10
JEO5141	Denmark	1999	226	1866272	85	29	4881526	494307	10
JEO5143	Denmark	2000	231	1901532	89	28	4877054	494420	10
JEO5144	Denmark	2000	228	1936886	89	26	4877156	494441	10
JEO5145	Denmark	2000	227	1828226	84	32	4877830	477045	10
JEO5146	Denmark	2000	226	1676232	77	27	4877844	494441	10
JEO5147	Denmark	2000	220	1793628	80	30	4877973	477057	10
JEO5148	Denmark	2001	225	1588350	72	32	4973801	478537	10
JEO5149	Denmark	2001	228	1554922	72	32	4880462	401762	10
JEO5150	Denmark	2001	216	1890738	83	28	4881580	477057	10
JEO5151	Denmark	2000	226	1481938	68	30	4877389	494438	10
JEO5152	Denmark	2001	227	1467168	67	28	4873503	478543	10
JEO5153	Denmark	2001	228	1632424	75	27	4878082	494441	10
JEO5154	Denmark	2001	224	1567856	71	37	4877538	264804	10
JEO5155	Denmark	2000	227	1412032	65	32	4881251	385641	10
JEO5156	Denmark	2000	224	1375508	62	32	4881901	401789	10
JEO5157	Denmark	2001	228	1593872	73	30	4877297	477057	10
JEO5158	Denmark	2001	226	1270784	58	47	4875791	228104	10
JEO5159	Denmark	2001	229	1562748	72	35	4967881	478539	10
JEO5160	Denmark	2001	229	1142412	53	38	5016251	405721	10
JEO5161	Denmark	2001	228	1797592	83	58	4927752	195865	10
JEO5162	Denmark	2001	225	1312950	60	56	4881160	177577	10
JEO5163	Denmark	2001	229	1341270	62	49	4876575	228087	10
JEO5164	Denmark	2001	227	1436892	66	38	4872297	310895	10
JEO5165	Denmark	2001	207	2411452	101	29	4881447	477057	10
JEO5166	Denmark	2001	232	1684674	79	30	4877399	405699	10
JEO5167	Denmark	2001	227	1624044	75	41	4877198	395714	10
JEO5168	Denmark	2001	230	1300852	60	48	4966741	228075	10
JEO5169	Denmark	2001	231	1496162	70	46	4876559	238841	10
JEO5170	Denmark	2001	227	1431628	66	43	4870154	215573	10
JEO5171	Denmark	2001	217	2247988	99	28	4876956	494441	10
JEO5172	Denmark	2002	227	1231862	56	41	4870910	360703	10
JEO5173	Denmark	2002	228	1407440	65	36	4876775	405502	10
JEO5174	Denmark	2002	230	1402666	65	32	4879778	416511	10
JEO5175	Denmark	2002	219	1479244	65	48	5016503	300018	10
JEO5176	Denmark	2002	227	1258568	58	54	4880147	177332	10
JEO5177	Denmark	2002	232	1614640	76	36	4879583	401987	10
JEO5178	Denmark	2004	235	1564508	74	37	4880766	265486	10
JEO5179	Denmark	2002	203	1847816	76	40	4873078	281562	10
JEO5180	Denmark	2002	231	1519476	71	36	4874334	401987	10
JEO5181	Denmark	2003	228	1587086	73	38	4877677	314129	10
JEO5182	Denmark	2004	228	1611216	74	51	5016551	258090	10
JEO5183	Denmark	2000	244	716130	35	60	4871166	162263	10
JEO5184	Denmark	1999	244	478398	23	103	4853288	74495	10
JEO5185	Denmark	1999	246	475750	23	111	4853572	87845	10
JEO5186	Denmark	1999	246	465166	23	98	4860469	100682	10
JEO5187	Denmark	1999	245	437382	21	78	4862628	135679	10
JEO5038	Denmark	2008	246	550960	27	67	4867422	202165	10
JEO4983	Denmark	2007	245	599178	29	57	4871203	169870	10
JEO4984	Denmark	2009	245	603656	30	74	4868882	140926	10
JEO4985	Denmark	2010	245	686538	34	53	4876054	186542	10
JEO4986	Denmark	2011	240	646742	31	58	4879928	188996	10
JEO4987	Denmark	2011	246	579430	29	64	4872915	162161	10
JEO4988	Denmark	2005	245	361240	18	124	4937683	70601	10
JEO4989	Denmark	2005	245	630550	31	73	4869546	169677	10
JEO4990	Denmark	2006	245	636940	31	73	4873973	157202	10
JEO4991	Denmark	2006	245	516690	25	102	4852871	84882	10
JEO4992	Denmark	2006	245	498970	24	63	4878094	162383	10
JEO4993	Denmark	2006	243	635646	31	57	4874321	169676	10
JEO4994	Denmark	2006	246	577668	28	64	4870805	143456	10
JEO4995	Denmark	2006	244	713634	35	75	4868120	141131	10
JEO4996	Denmark	2007	246	396398	19	101	4961012	97217	10
JEO4997	Denmark	2007	245	476500	23	78	4858039	141144	10
JEO4998	Denmark	2012	242	777372	38	83	4869039	109699	10
JEO4999	Denmark	2012	246	645456	32	59	4865699	160810	10
JEO5000	Denmark	2013	246	591010	29	77	4858449	116956	10
JEO5001	Denmark	2013	245	846340	42	75	4866200	134648	10
JEO5002	Denmark	2014	245	806484	40	64	4869321	190694	10
JEO5003	Denmark	2014	243	1170576	57	33	4874461	405798	10
JEO5004	Denmark	2014	235	1335258	63	45	4876067	275349	10
JEO5005	Denmark	2014	245	957182	47	33	4877859	402014	10
JEO5006	Denmark	2014	245	966190	48	33	4876822	401987	10
JEO5007	Denmark	2014	245	980674	48	34	4877027	405803	10
JEO5008	Denmark	2014	246	838152	41	61	4871438	154085	10
JEO5009	Denmark	2014	245	933578	46	64	4874565	152182	10
JEO5010	Denmark	2014	235	1480036	70	40	4876779	304851	10
JEO5011	Denmark	2014	245	998798	49	37	4881531	352887	10
JEO5012	Denmark	2014	246	933216	46	61	4874267	155326	10
JEO5013	Denmark	2015	245	919736	45	34	4874114	417054	10
JEO5014	Denmark	2015	245	791574	39	65	4873298	169880	10
JEO5015	Denmark	2015	244	922646	45	51	4873094	320798	10
JEO5016	Denmark	2015	245	918196	45	62	4872572	156406	10
JEO5017	Denmark	2015	234	1691116	80	35	4866515	405802	10
JEO5018	Denmark	2015	239	1642982	79	31	4880758	475787	10
JEO5019	Denmark	2015	240	1125168	54	35	4881744	405803	10
JEO5020	Denmark	2015	238	1212844	58	30	4878099	420617	10
JEO5021	Denmark	2015	241	1087416	53	51	4876595	187713	10
JEO5022	Denmark	2015	245	1165162	58	76	4870825	119295	10
JEO5023	Denmark	2015	246	762100	38	113	4857860	65205	10
JEO5024	Denmark	2015	246	782706	39	101	4856845	92860	10
JEO5025	Denmark	2015	244	1260034	62	51	4876693	228246	10
JEO5026	Denmark	2015	244	1267568	62	60	4878075	189766	10
JEO5027	Denmark	2016	245	1011272	50	64	4878766	154049	10
JEO5032	Denmark	2001	242	1360592	67	30	4881117	416441	10
JEO5033	Denmark	2001	244	1373206	68	45	4876788	262816	10
JEO5034	Denmark	2001	242	1584296	78	41	4967381	402176	10
JEO5035	Denmark	2001	244	1086156	53	83	4867164	114197	10
JEO5036	Denmark	2001	245	1105612	55	88	5004582	96349	10
JEO5037	Denmark	2001	242	1520936	74	62	4879283	176979	10
JEO5038	Denmark	1998	240	1678674	82	55	4872971	162813	10
JEO5039	Denmark	2001	245	966404	48	68	4877083	169719	10
JEO5040	Denmark	2001	244	1020578	50	36	4880963	401978	10
JEO5041	Denmark	2000	244	1488396	73	61	4874185	168082	10
JEO5042	Denmark	2000	244	1005072	49	76	4874644	140140	10
JEO5043	Denmark	1997	245	1100612	54	80	4862540	141037	10
JEO5044	Denmark	1996	243	1416816	70	52	4873019	199960	10
JEO5045	Denmark	2000	244	1592456	79	72	4873869	138483	10
JEO5046	Denmark	2001	244	1052290	52	80	4868508	140492	10
JEO5047	Denmark	2001	245	882976	44	29	4877531	494408	10
JEO5048	Denmark	2005	245	741618	36	73	4868712	104779	10
JEO5049	Denmark	2006	244	936958	46	94	4867361	99954	10
JEO5050	Denmark	2006	245	773654	38	117	4843125	82202	10
JEO5051	Denmark	2005	243	834996	41	120	4857795	74410	10
JEO5052	Denmark	2006	229	1233506	57	55	4877511	221286	10
JEO5053	Denmark	2005	245	903830	45	76	4872752	127428	10
JEO5054	Denmark	2014	244	841528	41	63	4869919	159995	10
JEO5055	Denmark	2007	245	781818	38	66	4870311	173563	10
JEO5056	Denmark	2007	225	1332988	61	32	4881189	476267	10
JEO5057	Denmark	2007	237	1119598	54	36	4873665	405791	10
JEO5058	Denmark	1997	246	780410	39	110	4856850	95267	10
JEO5059	Denmark	1997	244	720344	35	91	4860101	104505	10
JEO5060	Denmark	1997	234	1174656	55	47	4876295	265455	10
JEO5063	Denmark	2000	244	875446	43	70	4870855	151042	10
JEO5064	Denmark	1996	241	682938	33	101	4867436	93084	10
JEO5065	Denmark	2003	244	847514	42	52	4875206	239822	10
JEO5066	Denmark	2005	245	970052	48	58	4870533	162195	10
JEO5067	Denmark	2004	246	500966	25	106	4852734	74361	10
JEO5068	Denmark	2003	245	956994	47	68	4872362	142638	10
JEO5069	Denmark	2003	244	726858	36	132	4846015	66565	10
JEO5070	Denmark	2003	240	1438264	70	70	4871218	159437	10
JEO5071	Denmark	2004	245	764182	38	98	4861211	109715	10
JEO5072	Denmark	2005	244	921524	45	64	4873107	168218	10
JEO5073	Denmark	2005	246	686684	34	94	4863635	93047	10
JEO5074	Denmark	2004	246	938294	46	31	4874812	476073	10
JEO5075	Denmark	1999	246	666924	33	27	4877653	476300	10
JEO5076	Denmark	2005	246	825574	41	29	4877517	476269	10
JEO5077	Denmark	2005	246	802390	40	29	4881108	494441	10
JEO5078	Denmark	2005	246	1067962	53	32	5017050	477914	10
JEO5079	Denmark	2005	247	825126	41	31	4882598	405628	10
JEO5080	Denmark	2004	246	900130	45	32	4882973	405760	10
JEO5081	Denmark	2004	246	841194	42	26	4877930	476300	10
JEO5082	Denmark	2004	230	1311152	61	30	4877950	416613	10
JEO5083	Denmark	2004	223	1761318	79	30	4881624	476250	10
JEO5084	Denmark	2004	226	1392464	64	29	4872066	494441	10
JEO5085	Denmark	2004	245	623484	31	30	4880260	373345	10
JEO5086	Denmark	2004	225	1549762	70	28	4972634	477914	10
JEO5087	Denmark	2004	223	1928880	87	28	4881301	494443	10
