# Supplementary material for: Epidemiological Analysis of Salmonella enterica subsp. enterica Serovar Dublin in German Cattle Herds Using Whole-Genome Sequencing
Source: Microbiol Spectr. 2021 Sep 15;9(2):e00332-21. doi: 10.1128/Spectrum.00332-21 (PMC8557873; doi:10.1128/Spectrum.00332-21)
Supplement: SUPPLEMENTAL FILE 7 — Supplemental material. Download SPECTRUM00332-21_Supp_7.xlsx, XLSX file, 0.03 MB [file spectrum00332-21_supp_7.xlsx]

## Sheet: Tabelle1
Dataset S7. Salmonella Dublin strains used in this study with metadata information and accession numbers for 74 strains from Germany, 28 strains from Sweden, and 197 strains from Denmark.
Strain ID	Sample ID/Run Accesion	Origin	Region	Source	Collection date	Sample Accesion	Project Accesion	Submitted by	Reference
05PM0013	13	Germany	SN	Cattle	2005	SAMN16815516	PRJNA678856	Friedrich-Loeffler-Institute (FLI)	this study
05PM0019	19	Germany	ST	Cattle	2005	SAMN16815517	PRJNA678856	Friedrich-Loeffler-Institute (FLI)	this study
05PM0074	74	Germany	NI	Cattle	2005	SAMN16815518	PRJNA678856	Friedrich-Loeffler-Institute (FLI)	this study
05PM0089	89	Germany	MV	Cattle	2005	SAMN16815519	PRJNA678856	Friedrich-Loeffler-Institute (FLI)	this study
05PM0104	104	Germany	BY	Cattle	2005	SAMN16815520	PRJNA678856	Friedrich-Loeffler-Institute (FLI)	this study
06PM0006	158	Germany	NI	Cattle	2006	SAMN16815521	PRJNA678856	Friedrich-Loeffler-Institute (FLI)	this study
06PM0014	166	Germany	NI	Cattle	2006	SAMN16815522	PRJNA678856	Friedrich-Loeffler-Institute (FLI)	this study
06PM0062	197	Germany	TH	Cattle	2006	SAMN16815523	PRJNA678856	Friedrich-Loeffler-Institute (FLI)	this study
07PM0086	326	Germany	NI	Cattle	2007	SAMN16815524	PRJNA678856	Friedrich-Loeffler-Institute (FLI)	this study
07PM0108	348	Germany	NI	Cattle	2007	SAMN16815525	PRJNA678856	Friedrich-Loeffler-Institute (FLI)	this study
08PM0033	402	Germany	BY	Cattle	2008	SAMN16815526	PRJNA678856	Friedrich-Loeffler-Institute (FLI)	this study
08PM0038	407	Germany	SH	Cattle	2008	SAMN16815527	PRJNA678856	Friedrich-Loeffler-Institute (FLI)	this study
09PM0016	523	Germany	TH	Cattle	2009	SAMN16815528	PRJNA678856	Friedrich-Loeffler-Institute (FLI)	this study
09PM0086	593	Germany	BB	Cattle	2009	SAMN16815529	PRJNA678856	Friedrich-Loeffler-Institute (FLI)	this study
09PM0088	595	Germany	SH	Cattle	2009	SAMN16815530	PRJNA678856	Friedrich-Loeffler-Institute (FLI)	this study
09PM0092	599	Germany	SH	Cattle	2009	SAMN16815531	PRJNA678856	Friedrich-Loeffler-Institute (FLI)	this study
10PM0020	636	Germany	BB	Cattle	2010	SAMN16815532	PRJNA678856	Friedrich-Loeffler-Institute (FLI)	this study
10PM0029	645	Germany	BY	Cattle	2010	SAMN16815533	PRJNA678856	Friedrich-Loeffler-Institute (FLI)	this study
11PM0002	683	Germany	BY	Cattle	2011	SAMN16815534	PRJNA678856	Friedrich-Loeffler-Institute (FLI)	this study
11PM0005	686	Germany	BB	Cattle	2011	SAMN16815535	PRJNA678856	Friedrich-Loeffler-Institute (FLI)	this study
11PM0021	702	Germany	SH	Cattle	2011	SAMN16815536	PRJNA678856	Friedrich-Loeffler-Institute (FLI)	this study
11PM0022	703	Germany	SH	Cattle	2011	SAMN16815537	PRJNA678856	Friedrich-Loeffler-Institute (FLI)	this study
11PM0032	713	Germany	SH	Cattle	2011	SAMN16815538	PRJNA678856	Friedrich-Loeffler-Institute (FLI)	this study
11PM0112	793	Germany	BY	Cattle	2011	SAMN16815539	PRJNA678856	Friedrich-Loeffler-Institute (FLI)	this study
11PM0229	910	Germany	NI	Cattle	2011	SAMN16815540	PRJNA678856	Friedrich-Loeffler-Institute (FLI)	this study
11PM0240	921	Germany	NW	Cattle	2011	SAMN16815541	PRJNA678856	Friedrich-Loeffler-Institute (FLI)	this study
11PM0244	925	Germany	BW	Cattle	2011	SAMN16815542	PRJNA678856	Friedrich-Loeffler-Institute (FLI)	this study
12PM0039	975	Germany	SH	Cattle	2012	SAMN16815543	PRJNA678856	Friedrich-Loeffler-Institute (FLI)	this study
12PM0041	977	Germany	SH	Cattle	2012	SAMN16815544	PRJNA678856	Friedrich-Loeffler-Institute (FLI)	this study
12PM0129	1065	Germany	BY	Cattle	2012	SAMN16815545	PRJNA678856	Friedrich-Loeffler-Institute (FLI)	this study
12PM0138	1074	Germany	SH	Cattle	2012	SAMN16815546	PRJNA678856	Friedrich-Loeffler-Institute (FLI)	this study
12PM0139	1075	Germany	SH	Cattle	2012	SAMN16815547	PRJNA678856	Friedrich-Loeffler-Institute (FLI)	this study
12PM0180	1116	Germany	SH	Cattle	2012	SAMN16815548	PRJNA678856	Friedrich-Loeffler-Institute (FLI)	this study
12PM0181	1117	Germany	SH	Cattle	2012	SAMN16815549	PRJNA678856	Friedrich-Loeffler-Institute (FLI)	this study
13PM0019	1161	Germany	BY	Cattle	2013	SAMN16815550	PRJNA678856	Friedrich-Loeffler-Institute (FLI)	this study
13PM0035	1177	Germany	NI	Cattle	2013	SAMN16815551	PRJNA678856	Friedrich-Loeffler-Institute (FLI)	this study
13PM0095	1237	Germany	NW	Cattle	2013	SAMN16815552	PRJNA678856	Friedrich-Loeffler-Institute (FLI)	this study
13PM0143	1285	Germany	NI	Cattle	2013	SAMN16815553	PRJNA678856	Friedrich-Loeffler-Institute (FLI)	this study
13PM0153	1295	Germany	SH	Cattle	2013	SAMN16815554	PRJNA678856	Friedrich-Loeffler-Institute (FLI)	this study
13PM0164	1306	Germany	BY	Cattle	2013	SAMN16815555	PRJNA678856	Friedrich-Loeffler-Institute (FLI)	this study
16PM0007	1670	Germany	SH	Cattle	2016	SAMN16815556	PRJNA678856	Friedrich-Loeffler-Institute (FLI)	this study
16PM0008	1671	Germany	SH	Cattle	2016	SAMN16815557	PRJNA678856	Friedrich-Loeffler-Institute (FLI)	this study
16PM0024	1687	Germany	BY	Cattle	2016	SAMN16815558	PRJNA678856	Friedrich-Loeffler-Institute (FLI)	this study
16PM0039	1702	Germany	BY	Cattle	2016	SAMN16815559	PRJNA678856	Friedrich-Loeffler-Institute (FLI)	this study
16PM0057	1720	Germany	TH	Cattle	2016	SAMN16815560	PRJNA678856	Friedrich-Loeffler-Institute (FLI)	this study
16PM0136	1799	Germany	BB	Cattle	2016	SAMN16815561	PRJNA678856	Friedrich-Loeffler-Institute (FLI)	this study
16PM0173	1836	Germany	TH	Cattle	2016	SAMN16815562	PRJNA678856	Friedrich-Loeffler-Institute (FLI)	this study
16PM0255	1918	Germany	BY	Cattle	2016	SAMN16815563	PRJNA678856	Friedrich-Loeffler-Institute (FLI)	this study
16PM0265	1928	Germany	MV	Cattle	2016	SAMN16815564	PRJNA678856	Friedrich-Loeffler-Institute (FLI)	this study
16PM0273	1936	Germany	NI	Cattle	2016	SAMN16815565	PRJNA678856	Friedrich-Loeffler-Institute (FLI)	this study
16PM0284	1947	Germany	SH	Cattle	2016	SAMN16815566	PRJNA678856	Friedrich-Loeffler-Institute (FLI)	this study
16PM0286	1949	Germany	NI	Cattle	2016	SAMN16815567	PRJNA678856	Friedrich-Loeffler-Institute (FLI)	this study
16PM0288	1951	Germany	NI	Cattle	2016	SAMN16815568	PRJNA678856	Friedrich-Loeffler-Institute (FLI)	this study
17PM0003	1975	Germany	SH	Cattle	2017	SAMN16815569	PRJNA678856	Friedrich-Loeffler-Institute (FLI)	this study
17PM0032	2004	Germany	MV	Cattle	2017	SAMN16815570	PRJNA678856	Friedrich-Loeffler-Institute (FLI)	this study
17PM0035	2007	Germany	NW	Cattle	2017	SAMN16815571	PRJNA678856	Friedrich-Loeffler-Institute (FLI)	this study
17PM0052	2024	Germany	BY	Cattle	2017	SAMN16815572	PRJNA678856	Friedrich-Loeffler-Institute (FLI)	this study
17PM0080	2052	Germany	SH	Cattle	2017	SAMN16815573	PRJNA678856	Friedrich-Loeffler-Institute (FLI)	this study
17PM0110	2082	Germany	MV	Cattle	2017	SAMN16815574	PRJNA678856	Friedrich-Loeffler-Institute (FLI)	this study
17PM0145	2117	Germany	BY	Cattle	2017	SAMN16815575	PRJNA678856	Friedrich-Loeffler-Institute (FLI)	this study
17PM0184	2156	Germany	BY	Cattle	2017	SAMN16815576	PRJNA678856	Friedrich-Loeffler-Institute (FLI)	this study
17PM0214	2186	Germany	SN	Cattle	2017	SAMN16815577	PRJNA678856	Friedrich-Loeffler-Institute (FLI)	this study
17PM0222	2194	Germany	NI	Cattle	2017	SAMN16815578	PRJNA678856	Friedrich-Loeffler-Institute (FLI)	this study
17PM0246	2218	Germany	NI	Cattle	2017	SAMN16815579	PRJNA678856	Friedrich-Loeffler-Institute (FLI)	this study
17PM0267	2239	Germany	ST	Cattle	2017	SAMN16815580	PRJNA678856	Friedrich-Loeffler-Institute (FLI)	this study
17PM0307	2278	Germany	SH	Cattle	2017	SAMN16815581	PRJNA678856	Friedrich-Loeffler-Institute (FLI)	this study
17PM0314	2285	Germany	SH	Cattle	2017	SAMN16815582	PRJNA678856	Friedrich-Loeffler-Institute (FLI)	this study
18PM0001	2301	Germany	NI	Cattle	2018	SAMN16815583	PRJNA678856	Friedrich-Loeffler-Institute (FLI)	this study
18PM0003	2303	Germany	BY	Cattle	2018	SAMN16815584	PRJNA678856	Friedrich-Loeffler-Institute (FLI)	this study
18PM0026	2326	Germany	SH	Cattle	2018	SAMN16815585	PRJNA678856	Friedrich-Loeffler-Institute (FLI)	this study
18PM0065	2365	Germany	BY	Cattle	2018	SAMN16815586	PRJNA678856	Friedrich-Loeffler-Institute (FLI)	this study
18PM0088	2388	Germany	SH	Cattle	2018	SAMN16815587	PRJNA678856	Friedrich-Loeffler-Institute (FLI)	this study
18PM0117	2417	Germany	BW	Cattle	2018	SAMN16815588	PRJNA678856	Friedrich-Loeffler-Institute (FLI)	this study
18PM0129	2429	Germany	SH	Cattle	2018	SAMN16815589	PRJNA678856	Friedrich-Loeffler-Institute (FLI)	this study
08BKT035446	ERR1201706	Sweden	-	Cattle	2008	SAMEA3724053	PRJEB12354	National Veterinary Institute (SVA)	PMC4938893
08BKT036322	ERR1201707	Sweden	-	Cattle	2008	SAMEA3724054	PRJEB12354	National Veterinary Institute (SVA)	PMC4938893
08BKT038205	ERR1201708	Sweden	-	Cattle	2008	SAMEA3724055	PRJEB12354	National Veterinary Institute (SVA)	PMC4938893
08BKT048203	ERR1201709	Sweden	-	Cattle	2008	SAMEA3724056	PRJEB12354	National Veterinary Institute (SVA)	PMC4938893
08BKT076808	ERR1201710	Sweden	-	Cattle	2008	SAMEA3724057	PRJEB12354	National Veterinary Institute (SVA)	PMC4938893
09BKT035000	ERR1201711	Sweden	-	Cattle	2009	SAMEA3724058	PRJEB12354	National Veterinary Institute (SVA)	PMC4938893
09BKT035544	ERR1201712	Sweden	-	Cattle	2009	SAMEA3724059	PRJEB12354	National Veterinary Institute (SVA)	PMC4938893
09BKT036077	ERR1201713	Sweden	-	Cattle	2009	SAMEA3724060	PRJEB12354	National Veterinary Institute (SVA)	PMC4938893
09BKT040994	ERR1201714	Sweden	-	Cattle	2009	SAMEA3724061	PRJEB12354	National Veterinary Institute (SVA)	PMC4938893
09BKT051452	ERR1201715	Sweden	-	Cattle	2009	SAMEA3724062	PRJEB12354	National Veterinary Institute (SVA)	PMC4938893
09BKT053882	ERR1201716	Sweden	-	Cattle	2009	SAMEA3724063	PRJEB12354	National Veterinary Institute (SVA)	PMC4938893
09BKT066343	ERR1201717	Sweden	-	Cattle	2009	SAMEA3724064	PRJEB12354	National Veterinary Institute (SVA)	PMC4938893
09BKT077890	ERR1201718	Sweden	-	Cattle	2009	SAMEA3724065	PRJEB12354	National Veterinary Institute (SVA)	PMC4938893
11BKT008125	ERR1201719	Sweden	-	Cattle	2011	SAMEA3724066	PRJEB12354	National Veterinary Institute (SVA)	PMC4938893
11BKT008593	ERR1201720	Sweden	-	Cattle	2011	SAMEA3724067	PRJEB12354	National Veterinary Institute (SVA)	PMC4938893
11BKT065504	ERR1201721	Sweden	-	Cattle	2011	SAMEA3724068	PRJEB12354	National Veterinary Institute (SVA)	PMC4938893
12BKT065575	ERR1201722	Sweden	-	Cattle	2012	SAMEA3724069	PRJEB12354	National Veterinary Institute (SVA)	PMC4938893
12BKT069449	ERR1201723	Sweden	-	Cattle	2012	SAMEA3724070	PRJEB12354	National Veterinary Institute (SVA)	PMC4938893
13BKT078060	ERR1201724	Sweden	-	Cattle	2013	SAMEA3724071	PRJEB12354	National Veterinary Institute (SVA)	PMC4938893
13BKT083727	ERR1201725	Sweden	-	Cattle	2013	SAMEA3724072	PRJEB12354	National Veterinary Institute (SVA)	PMC4938893
13BKT092147	ERR1201726	Sweden	-	Cattle	2013	SAMEA3724073	PRJEB12354	National Veterinary Institute (SVA)	PMC4938893
13BKT092458	ERR1201727	Sweden	-	Cattle	2013	SAMEA3724074	PRJEB12354	National Veterinary Institute (SVA)	PMC4938893
14BKT005257	ERR1201728	Sweden	-	Cattle	2014	SAMEA3724075	PRJEB12354	National Veterinary Institute (SVA)	PMC4938893
14BKT008734	ERR1201729	Sweden	-	Cattle	2014	SAMEA3724076	PRJEB12354	National Veterinary Institute (SVA)	PMC4938893
14BKT011756	ERR1201730	Sweden	-	Cattle	2014	SAMEA3724077	PRJEB12354	National Veterinary Institute (SVA)	PMC4938893
14BKT023034	ERR1201731	Sweden	-	Cattle	2014	SAMEA3724078	PRJEB12354	National Veterinary Institute (SVA)	PMC4938893
14BKT023454	ERR1201732	Sweden	-	Cattle	2014	SAMEA3724079	PRJEB12354	National Veterinary Institute (SVA)	PMC4938893
14BKT027598	ERR1201733	Sweden	-	Cattle	2014	SAMEA3724080	PRJEB12354	National Veterinary Institute (SVA)	PMC4938893
JEO5088	ERR3491228	Denmark	-	Cattle	2005	SAMEA5884117	PRJEB26501	University of Copenhagen	PMC6974631
JEO5089	ERR3491229	Denmark	-	Cattle	2005	SAMEA5884118	PRJEB26501	University of Copenhagen	PMC6974631
JEO5090	ERR3491230	Denmark	-	Cattle	2001	SAMEA5884119	PRJEB26501	University of Copenhagen	PMC6974631
JEO5091	ERR3491231	Denmark	-	Cattle	2005	SAMEA5884120	PRJEB26501	University of Copenhagen	PMC6974631
JEO5092	ERR3491232	Denmark	-	Cattle	2001	SAMEA5884121	PRJEB26501	University of Copenhagen	PMC6974631
JEO5093	ERR3491233	Denmark	-	Cattle	2001	SAMEA5884122	PRJEB26501	University of Copenhagen	PMC6974631
JEO5094	ERR3491234	Denmark	-	Cattle	2001	SAMEA5884123	PRJEB26501	University of Copenhagen	PMC6974631
JEO5095	ERR3491235	Denmark	-	Cattle	2010	SAMEA5884124	PRJEB26501	University of Copenhagen	PMC6974631
JEO5096	ERR3491236	Denmark	-	Cattle	2001	SAMEA5884125	PRJEB26501	University of Copenhagen	PMC6974631
JEO5097	ERR3491237	Denmark	-	Cattle	2001	SAMEA5884126	PRJEB26501	University of Copenhagen	PMC6974631
JEO5098	ERR3491238	Denmark	-	Cattle	2001	SAMEA5884127	PRJEB26501	University of Copenhagen	PMC6974631
JEO5099	ERR3491239	Denmark	-	Cattle	2001	SAMEA5884128	PRJEB26501	University of Copenhagen	PMC6974631
JEO5100	ERR3491240	Denmark	-	Cattle	2001	SAMEA5884129	PRJEB26501	University of Copenhagen	PMC6974631
JEO5101	ERR3491241	Denmark	-	Cattle	2001	SAMEA5884130	PRJEB26501	University of Copenhagen	PMC6974631
JEO5102	ERR3491242	Denmark	-	Cattle	2001	SAMEA5884131	PRJEB26501	University of Copenhagen	PMC6974631
JEO5103	ERR3491243	Denmark	-	Cattle	2002	SAMEA5884132	PRJEB26501	University of Copenhagen	PMC6974631
JEO5104	ERR3491244	Denmark	-	Cattle	2002	SAMEA5884133	PRJEB26501	University of Copenhagen	PMC6974631
JEO5105	ERR3491245	Denmark	-	Cattle	2002	SAMEA5884134	PRJEB26501	University of Copenhagen	PMC6974631
JEO5106	ERR3491246	Denmark	-	Cattle	2002	SAMEA5884135	PRJEB26501	University of Copenhagen	PMC6974631
JEO5107	ERR3491247	Denmark	-	Cattle	2003	SAMEA5884136	PRJEB26501	University of Copenhagen	PMC6974631
JEO5108	ERR3491248	Denmark	-	Cattle	2005	SAMEA5884137	PRJEB26501	University of Copenhagen	PMC6974631
JEO5109	ERR3491249	Denmark	-	Cattle	2005	SAMEA5884138	PRJEB26501	University of Copenhagen	PMC6974631
JEO5110	ERR3491250	Denmark	-	Cattle	2001	SAMEA5884139	PRJEB26501	University of Copenhagen	PMC6974631
JEO5113	ERR3491251	Denmark	-	Cattle	2001	SAMEA5884140	PRJEB26501	University of Copenhagen	PMC6974631
JEO5114	ERR3491252	Denmark	-	Cattle	2001	SAMEA5884141	PRJEB26501	University of Copenhagen	PMC6974631
JEO5115	ERR3491253	Denmark	-	Cattle	1998	SAMEA5884142	PRJEB26501	University of Copenhagen	PMC6974631
JEO5116	ERR3491254	Denmark	-	Cattle	1997	SAMEA5884143	PRJEB26501	University of Copenhagen	PMC6974631
JEO5117	ERR3491255	Denmark	-	Cattle	1998	SAMEA5884144	PRJEB26501	University of Copenhagen	PMC6974631
JEO5118	ERR3491256	Denmark	-	Cattle	2001	SAMEA5884145	PRJEB26501	University of Copenhagen	PMC6974631
JEO5119	ERR3491257	Denmark	-	Cattle	1998	SAMEA5884146	PRJEB26501	University of Copenhagen	PMC6974631
JEO5120	ERR3491258	Denmark	-	Cattle	2001	SAMEA5884147	PRJEB26501	University of Copenhagen	PMC6974631
JEO5121	ERR3491259	Denmark	-	Cattle	2001	SAMEA5884148	PRJEB26501	University of Copenhagen	PMC6974631
JEO5122	ERR3491260	Denmark	-	Cattle	2001	SAMEA5884149	PRJEB26501	University of Copenhagen	PMC6974631
JEO5123	ERR3491261	Denmark	-	Cattle	2001	SAMEA5884150	PRJEB26501	University of Copenhagen	PMC6974631
JEO5124	ERR3491262	Denmark	-	Cattle	2000	SAMEA5884151	PRJEB26501	University of Copenhagen	PMC6974631
JEO5125	ERR3491263	Denmark	-	Cattle	2000	SAMEA5884152	PRJEB26501	University of Copenhagen	PMC6974631
JEO5126	ERR3491264	Denmark	-	Cattle	2000	SAMEA5884153	PRJEB26501	University of Copenhagen	PMC6974631
JEO5127	ERR3491265	Denmark	-	Cattle	2000	SAMEA5884154	PRJEB26501	University of Copenhagen	PMC6974631
JEO5128	ERR3491266	Denmark	-	Cattle	2000	SAMEA5884155	PRJEB26501	University of Copenhagen	PMC6974631
JEO5129	ERR3491267	Denmark	-	Cattle	2001	SAMEA5884156	PRJEB26501	University of Copenhagen	PMC6974631
JEO5130	ERR3491268	Denmark	-	Cattle	2001	SAMEA5884157	PRJEB26501	University of Copenhagen	PMC6974631
JEO5131	ERR3491269	Denmark	-	Cattle	1999	SAMEA5884158	PRJEB26501	University of Copenhagen	PMC6974631
JEO5132	ERR3491270	Denmark	-	Cattle	2000	SAMEA5884159	PRJEB26501	University of Copenhagen	PMC6974631
JEO5133	ERR3491271	Denmark	-	Cattle	2000	SAMEA5884160	PRJEB26501	University of Copenhagen	PMC6974631
JEO5134	ERR3491272	Denmark	-	Cattle	1996	SAMEA5884161	PRJEB26501	University of Copenhagen	PMC6974631
JEO5135	ERR3491273	Denmark	-	Cattle	2005	SAMEA5884162	PRJEB26501	University of Copenhagen	PMC6974631
JEO5136	ERR3491274	Denmark	-	Cattle	2001	SAMEA5884163	PRJEB26501	University of Copenhagen	PMC6974631
JEO5137	ERR3491275	Denmark	-	Cattle	2007	SAMEA5884164	PRJEB26501	University of Copenhagen	PMC6974631
JEO5138	ERR3491276	Denmark	-	Cattle	1999	SAMEA5884165	PRJEB26501	University of Copenhagen	PMC6974631
JEO5139	ERR3491277	Denmark	-	Cattle	1999	SAMEA5884166	PRJEB26501	University of Copenhagen	PMC6974631
JEO5140	ERR3491278	Denmark	-	Cattle	1999	SAMEA5884167	PRJEB26501	University of Copenhagen	PMC6974631
JEO5141	ERR3491279	Denmark	-	Cattle	1999	SAMEA5884169	PRJEB26501	University of Copenhagen	PMC6974631
JEO5143	ERR3491280	Denmark	-	Cattle	2000	SAMEA5884170	PRJEB26501	University of Copenhagen	PMC6974631
JEO5144	ERR3491281	Denmark	-	Cattle	2000	SAMEA5884171	PRJEB26501	University of Copenhagen	PMC6974631
JEO5145	ERR3491282	Denmark	-	Cattle	2000	SAMEA5884172	PRJEB26501	University of Copenhagen	PMC6974631
JEO5146	ERR3491283	Denmark	-	Cattle	2000	SAMEA5884173	PRJEB26501	University of Copenhagen	PMC6974631
JEO5147	ERR3491284	Denmark	-	Cattle	2000	SAMEA5884174	PRJEB26501	University of Copenhagen	PMC6974631
JEO5148	ERR3491285	Denmark	-	Cattle	2001	SAMEA5884175	PRJEB26501	University of Copenhagen	PMC6974631
JEO5149	ERR3491286	Denmark	-	Cattle	2001	SAMEA5884176	PRJEB26501	University of Copenhagen	PMC6974631
JEO5150	ERR3491287	Denmark	-	Cattle	2001	SAMEA5884177	PRJEB26501	University of Copenhagen	PMC6974631
JEO5151	ERR3491288	Denmark	-	Cattle	2000	SAMEA5884178	PRJEB26501	University of Copenhagen	PMC6974631
JEO5152	ERR3491289	Denmark	-	Cattle	2001	SAMEA5884179	PRJEB26501	University of Copenhagen	PMC6974631
JEO5153	ERR3491290	Denmark	-	Cattle	2001	SAMEA5884180	PRJEB26501	University of Copenhagen	PMC6974631
JEO5154	ERR3491291	Denmark	-	Cattle	2001	SAMEA5884181	PRJEB26501	University of Copenhagen	PMC6974631
JEO5155	ERR3491292	Denmark	-	Cattle	2000	SAMEA5884182	PRJEB26501	University of Copenhagen	PMC6974631
JEO5156	ERR3491293	Denmark	-	Cattle	2000	SAMEA5884183	PRJEB26501	University of Copenhagen	PMC6974631
JEO5157	ERR3491294	Denmark	-	Cattle	2001	SAMEA5884184	PRJEB26501	University of Copenhagen	PMC6974631
JEO5158	ERR3491295	Denmark	-	Cattle	2001	SAMEA5884185	PRJEB26501	University of Copenhagen	PMC6974631
JEO5159	ERR3491296	Denmark	-	Cattle	2001	SAMEA5884186	PRJEB26501	University of Copenhagen	PMC6974631
JEO5160	ERR3491297	Denmark	-	Cattle	2001	SAMEA5884187	PRJEB26501	University of Copenhagen	PMC6974631
JEO5161	ERR3491298	Denmark	-	Cattle	2001	SAMEA5884188	PRJEB26501	University of Copenhagen	PMC6974631
JEO5162	ERR3491299	Denmark	-	Cattle	2001	SAMEA5884189	PRJEB26501	University of Copenhagen	PMC6974631
JEO5163	ERR3491300	Denmark	-	Cattle	2001	SAMEA5884190	PRJEB26501	University of Copenhagen	PMC6974631
JEO5164	ERR3491301	Denmark	-	Cattle	2001	SAMEA5884191	PRJEB26501	University of Copenhagen	PMC6974631
JEO5165	ERR3491302	Denmark	-	Cattle	2001	SAMEA5884192	PRJEB26501	University of Copenhagen	PMC6974631
JEO5166	ERR3491303	Denmark	-	Cattle	2001	SAMEA5884193	PRJEB26501	University of Copenhagen	PMC6974631
JEO5167	ERR3491304	Denmark	-	Cattle	2001	SAMEA5884194	PRJEB26501	University of Copenhagen	PMC6974631
JEO5168	ERR3491305	Denmark	-	Cattle	2001	SAMEA5884195	PRJEB26501	University of Copenhagen	PMC6974631
JEO5169	ERR3491306	Denmark	-	Cattle	2001	SAMEA5884196	PRJEB26501	University of Copenhagen	PMC6974631
JEO5170	ERR3491307	Denmark	-	Cattle	2001	SAMEA5884197	PRJEB26501	University of Copenhagen	PMC6974631
JEO5171	ERR3491308	Denmark	-	Cattle	2001	SAMEA5884198	PRJEB26501	University of Copenhagen	PMC6974631
JEO5172	ERR3491309	Denmark	-	Cattle	2002	SAMEA5884199	PRJEB26501	University of Copenhagen	PMC6974631
JEO5173	ERR3491310	Denmark	-	Cattle	2002	SAMEA5884200	PRJEB26501	University of Copenhagen	PMC6974631
JEO5174	ERR3491311	Denmark	-	Cattle	2002	SAMEA5884201	PRJEB26501	University of Copenhagen	PMC6974631
JEO5175	ERR3491312	Denmark	-	Cattle	2002	SAMEA5884202	PRJEB26501	University of Copenhagen	PMC6974631
JEO5176	ERR3491313	Denmark	-	Cattle	2002	SAMEA5884203	PRJEB26501	University of Copenhagen	PMC6974631
JEO5177	ERR3491314	Denmark	-	Cattle	2002	SAMEA5884204	PRJEB26501	University of Copenhagen	PMC6974631
JEO5178	ERR3491315	Denmark	-	Cattle	2004	SAMEA5884205	PRJEB26501	University of Copenhagen	PMC6974631
JEO5179	ERR3491316	Denmark	-	Cattle	2002	SAMEA5884206	PRJEB26501	University of Copenhagen	PMC6974631
JEO5180	ERR3491317	Denmark	-	Cattle	2002	SAMEA5884207	PRJEB26501	University of Copenhagen	PMC6974631
JEO5181	ERR3491318	Denmark	-	Cattle	2003	SAMEA5884208	PRJEB26501	University of Copenhagen	PMC6974631
JEO5182	ERR3491319	Denmark	-	Cattle	2004	SAMEA5884209	PRJEB26501	University of Copenhagen	PMC6974631
JEO5183	ERR3491320	Denmark	-	Cattle	2000	SAMEA5884210	PRJEB26501	University of Copenhagen	PMC6974631
JEO5184	ERR3491321	Denmark	-	Cattle	1999	SAMEA5884211	PRJEB26501	University of Copenhagen	PMC6974631
JEO5185	ERR3491322	Denmark	-	Cattle	1999	SAMEA5884212	PRJEB26501	University of Copenhagen	PMC6974631
JEO5186	ERR3491323	Denmark	-	Cattle	1999	SAMEA5884213	PRJEB26501	University of Copenhagen	PMC6974631
JEO5187	ERR3491324	Denmark	-	Cattle	1999	SAMEA5884214	PRJEB26501	University of Copenhagen	PMC6974631
JEO5038	ERR3491325	Denmark	-	Cattle	2008	SAMEA5884017	PRJEB26501	University of Copenhagen	PMC6974631
JEO4983	ERR3491326	Denmark	-	Cattle	2007	SAMEA5884018	PRJEB26501	University of Copenhagen	PMC6974631
JEO4984	ERR3491327	Denmark	-	Cattle	2009	SAMEA5884019	PRJEB26501	University of Copenhagen	PMC6974631
JEO4985	ERR3491328	Denmark	-	Cattle	2010	SAMEA5884020	PRJEB26501	University of Copenhagen	PMC6974631
JEO4986	ERR3491329	Denmark	-	Cattle	2011	SAMEA5884021	PRJEB26501	University of Copenhagen	PMC6974631
JEO4987	ERR3491330	Denmark	-	Cattle	2011	SAMEA5884022	PRJEB26501	University of Copenhagen	PMC6974631
JEO4988	ERR3491331	Denmark	-	Cattle	2005	SAMEA5884023	PRJEB26501	University of Copenhagen	PMC6974631
JEO4989	ERR3491332	Denmark	-	Cattle	2005	SAMEA5884024	PRJEB26501	University of Copenhagen	PMC6974631
JEO4990	ERR3491333	Denmark	-	Cattle	2006	SAMEA5884025	PRJEB26501	University of Copenhagen	PMC6974631
JEO4991	ERR3491334	Denmark	-	Cattle	2006	SAMEA5884026	PRJEB26501	University of Copenhagen	PMC6974631
JEO4992	ERR3491335	Denmark	-	Cattle	2006	SAMEA5884027	PRJEB26501	University of Copenhagen	PMC6974631
JEO4993	ERR3491336	Denmark	-	Cattle	2006	SAMEA5884028	PRJEB26501	University of Copenhagen	PMC6974631
JEO4994	ERR3491337	Denmark	-	Cattle	2006	SAMEA5884029	PRJEB26501	University of Copenhagen	PMC6974631
JEO4995	ERR3491338	Denmark	-	Cattle	2006	SAMEA5884030	PRJEB26501	University of Copenhagen	PMC6974631
JEO4996	ERR3491339	Denmark	-	Cattle	2007	SAMEA5884031	PRJEB26501	University of Copenhagen	PMC6974631
JEO4997	ERR3491340	Denmark	-	Cattle	2007	SAMEA5884032	PRJEB26501	University of Copenhagen	PMC6974631
JEO4998	ERR3491341	Denmark	-	Cattle	2012	SAMEA5884033	PRJEB26501	University of Copenhagen	PMC6974631
JEO4999	ERR3491342	Denmark	-	Cattle	2012	SAMEA5884034	PRJEB26501	University of Copenhagen	PMC6974631
JEO5000	ERR3491343	Denmark	-	Cattle	2013	SAMEA5884035	PRJEB26501	University of Copenhagen	PMC6974631
JEO5001	ERR3491344	Denmark	-	Cattle	2013	SAMEA5884036	PRJEB26501	University of Copenhagen	PMC6974631
JEO5002	ERR3491345	Denmark	-	Cattle	2014	SAMEA5884037	PRJEB26501	University of Copenhagen	PMC6974631
JEO5003	ERR3491346	Denmark	-	Cattle	2014	SAMEA5884038	PRJEB26501	University of Copenhagen	PMC6974631
JEO5004	ERR3491347	Denmark	-	Cattle	2014	SAMEA5884039	PRJEB26501	University of Copenhagen	PMC6974631
JEO5005	ERR3491348	Denmark	-	Cattle	2014	SAMEA5884040	PRJEB26501	University of Copenhagen	PMC6974631
JEO5006	ERR3491349	Denmark	-	Cattle	2014	SAMEA5884041	PRJEB26501	University of Copenhagen	PMC6974631
JEO5007	ERR3491350	Denmark	-	Cattle	2014	SAMEA5884042	PRJEB26501	University of Copenhagen	PMC6974631
JEO5008	ERR3491351	Denmark	-	Cattle	2014	SAMEA5884043	PRJEB26501	University of Copenhagen	PMC6974631
JEO5009	ERR3491352	Denmark	-	Cattle	2014	SAMEA5884044	PRJEB26501	University of Copenhagen	PMC6974631
JEO5010	ERR3491353	Denmark	-	Cattle	2014	SAMEA5884045	PRJEB26501	University of Copenhagen	PMC6974631
JEO5011	ERR3491354	Denmark	-	Cattle	2014	SAMEA5884046	PRJEB26501	University of Copenhagen	PMC6974631
JEO5012	ERR3491355	Denmark	-	Cattle	2014	SAMEA5884047	PRJEB26501	University of Copenhagen	PMC6974631
JEO5013	ERR3491356	Denmark	-	Cattle	2015	SAMEA5884048	PRJEB26501	University of Copenhagen	PMC6974631
JEO5014	ERR3491357	Denmark	-	Cattle	2015	SAMEA5884049	PRJEB26501	University of Copenhagen	PMC6974631
JEO5015	ERR3491358	Denmark	-	Cattle	2015	SAMEA5884050	PRJEB26501	University of Copenhagen	PMC6974631
JEO5016	ERR3491359	Denmark	-	Cattle	2015	SAMEA5884051	PRJEB26501	University of Copenhagen	PMC6974631
JEO5017	ERR3491360	Denmark	-	Cattle	2015	SAMEA5884052	PRJEB26501	University of Copenhagen	PMC6974631
JEO5018	ERR3491361	Denmark	-	Cattle	2015	SAMEA5884053	PRJEB26501	University of Copenhagen	PMC6974631
JEO5019	ERR3491362	Denmark	-	Cattle	2015	SAMEA5884054	PRJEB26501	University of Copenhagen	PMC6974631
JEO5020	ERR3491363	Denmark	-	Cattle	2015	SAMEA5884055	PRJEB26501	University of Copenhagen	PMC6974631
JEO5021	ERR3491364	Denmark	-	Cattle	2015	SAMEA5884056	PRJEB26501	University of Copenhagen	PMC6974631
JEO5022	ERR3491365	Denmark	-	Cattle	2015	SAMEA5884057	PRJEB26501	University of Copenhagen	PMC6974631
JEO5023	ERR3491366	Denmark	-	Cattle	2015	SAMEA5884058	PRJEB26501	University of Copenhagen	PMC6974631
JEO5024	ERR3491367	Denmark	-	Cattle	2015	SAMEA5884059	PRJEB26501	University of Copenhagen	PMC6974631
JEO5025	ERR3491368	Denmark	-	Cattle	2015	SAMEA5884060	PRJEB26501	University of Copenhagen	PMC6974631
JEO5026	ERR3491369	Denmark	-	Cattle	2015	SAMEA5884061	PRJEB26501	University of Copenhagen	PMC6974631
JEO5027	ERR3491370	Denmark	-	Cattle	2016	SAMEA5884062	PRJEB26501	University of Copenhagen	PMC6974631
JEO5032	ERR3491371	Denmark	-	Cattle	2001	SAMEA5884063	PRJEB26501	University of Copenhagen	PMC6974631
JEO5033	ERR3491372	Denmark	-	Cattle	2001	SAMEA5884064	PRJEB26501	University of Copenhagen	PMC6974631
JEO5034	ERR3491373	Denmark	-	Cattle	2001	SAMEA5884065	PRJEB26501	University of Copenhagen	PMC6974631
JEO5035	ERR3491374	Denmark	-	Cattle	2001	SAMEA5884066	PRJEB26501	University of Copenhagen	PMC6974631
JEO5036	ERR3491375	Denmark	-	Cattle	2001	SAMEA5884067	PRJEB26501	University of Copenhagen	PMC6974631
JEO5037	ERR3491376	Denmark	-	Cattle	2001	SAMEA5884068	PRJEB26501	University of Copenhagen	PMC6974631
JEO5038	ERR3491377	Denmark	-	Cattle	1998	SAMEA5884069	PRJEB26501	University of Copenhagen	PMC6974631
JEO5039	ERR3491378	Denmark	-	Cattle	2001	SAMEA5884070	PRJEB26501	University of Copenhagen	PMC6974631
JEO5040	ERR3491379	Denmark	-	Cattle	2001	SAMEA5884071	PRJEB26501	University of Copenhagen	PMC6974631
JEO5041	ERR3491380	Denmark	-	Cattle	2000	SAMEA5884072	PRJEB26501	University of Copenhagen	PMC6974631
JEO5042	ERR3491381	Denmark	-	Cattle	2000	SAMEA5884073	PRJEB26501	University of Copenhagen	PMC6974631
JEO5043	ERR3491382	Denmark	-	Cattle	1997	SAMEA5884074	PRJEB26501	University of Copenhagen	PMC6974631
JEO5044	ERR3491383	Denmark	-	Cattle	1996	SAMEA5884075	PRJEB26501	University of Copenhagen	PMC6974631
JEO5045	ERR3491384	Denmark	-	Cattle	2000	SAMEA5884076	PRJEB26501	University of Copenhagen	PMC6974631
JEO5046	ERR3491385	Denmark	-	Cattle	2001	SAMEA5884077	PRJEB26501	University of Copenhagen	PMC6974631
JEO5047	ERR3491386	Denmark	-	Cattle	2001	SAMEA5884078	PRJEB26501	University of Copenhagen	PMC6974631
JEO5048	ERR3491387	Denmark	-	Cattle	2005	SAMEA5884079	PRJEB26501	University of Copenhagen	PMC6974631
JEO5049	ERR3491388	Denmark	-	Cattle	2006	SAMEA5884080	PRJEB26501	University of Copenhagen	PMC6974631
JEO5050	ERR3491389	Denmark	-	Cattle	2006	SAMEA5884081	PRJEB26501	University of Copenhagen	PMC6974631
JEO5051	ERR3491390	Denmark	-	Cattle	2005	SAMEA5884082	PRJEB26501	University of Copenhagen	PMC6974631
JEO5052	ERR3491391	Denmark	-	Cattle	2006	SAMEA5884083	PRJEB26501	University of Copenhagen	PMC6974631
JEO5053	ERR3491392	Denmark	-	Cattle	2005	SAMEA5884084	PRJEB26501	University of Copenhagen	PMC6974631
JEO5054	ERR3491393	Denmark	-	Cattle	2014	SAMEA5884085	PRJEB26501	University of Copenhagen	PMC6974631
JEO5055	ERR3491394	Denmark	-	Cattle	2007	SAMEA5884086	PRJEB26501	University of Copenhagen	PMC6974631
JEO5056	ERR3491395	Denmark	-	Cattle	2007	SAMEA5884087	PRJEB26501	University of Copenhagen	PMC6974631
JEO5057	ERR3491396	Denmark	-	Cattle	2007	SAMEA5884088	PRJEB26501	University of Copenhagen	PMC6974631
JEO5058	ERR3491397	Denmark	-	Cattle	1997	SAMEA5884089	PRJEB26501	University of Copenhagen	PMC6974631
JEO5059	ERR3491398	Denmark	-	Cattle	1997	SAMEA5884090	PRJEB26501	University of Copenhagen	PMC6974631
JEO5060	ERR3491399	Denmark	-	Cattle	1997	SAMEA5884091	PRJEB26501	University of Copenhagen	PMC6974631
JEO5063	ERR3491400	Denmark	-	Cattle	2000	SAMEA5884092	PRJEB26501	University of Copenhagen	PMC6974631
JEO5064	ERR3491401	Denmark	-	Cattle	1996	SAMEA5884093	PRJEB26501	University of Copenhagen	PMC6974631
JEO5065	ERR3491402	Denmark	-	Cattle	2003	SAMEA5884094	PRJEB26501	University of Copenhagen	PMC6974631
JEO5066	ERR3491403	Denmark	-	Cattle	2005	SAMEA5884095	PRJEB26501	University of Copenhagen	PMC6974631
JEO5067	ERR3491404	Denmark	-	Cattle	2004	SAMEA5884096	PRJEB26501	University of Copenhagen	PMC6974631
JEO5068	ERR3491405	Denmark	-	Cattle	2003	SAMEA5884097	PRJEB26501	University of Copenhagen	PMC6974631
JEO5069	ERR3491406	Denmark	-	Cattle	2003	SAMEA5884098	PRJEB26501	University of Copenhagen	PMC6974631
JEO5070	ERR3491407	Denmark	-	Cattle	2003	SAMEA5884099	PRJEB26501	University of Copenhagen	PMC6974631
JEO5071	ERR3491408	Denmark	-	Cattle	2004	SAMEA5884100	PRJEB26501	University of Copenhagen	PMC6974631
JEO5072	ERR3491409	Denmark	-	Cattle	2005	SAMEA5884101	PRJEB26501	University of Copenhagen	PMC6974631
JEO5073	ERR3491410	Denmark	-	Cattle	2005	SAMEA5884102	PRJEB26501	University of Copenhagen	PMC6974631
JEO5074	ERR3491411	Denmark	-	Cattle	2004	SAMEA5884103	PRJEB26501	University of Copenhagen	PMC6974631
JEO5075	ERR3491412	Denmark	-	Cattle	1999	SAMEA5884104	PRJEB26501	University of Copenhagen	PMC6974631
JEO5076	ERR3491413	Denmark	-	Cattle	2005	SAMEA5884105	PRJEB26501	University of Copenhagen	PMC6974631
JEO5077	ERR3491414	Denmark	-	Cattle	2005	SAMEA5884106	PRJEB26501	University of Copenhagen	PMC6974631
JEO5078	ERR3491415	Denmark	-	Cattle	2005	SAMEA5884107	PRJEB26501	University of Copenhagen	PMC6974631
JEO5079	ERR3491416	Denmark	-	Cattle	2005	SAMEA5884108	PRJEB26501	University of Copenhagen	PMC6974631
JEO5080	ERR3491417	Denmark	-	Cattle	2004	SAMEA5884109	PRJEB26501	University of Copenhagen	PMC6974631
JEO5081	ERR3491418	Denmark	-	Cattle	2004	SAMEA5884110	PRJEB26501	University of Copenhagen	PMC6974631
JEO5082	ERR3491419	Denmark	-	Cattle	2004	SAMEA5884111	PRJEB26501	University of Copenhagen	PMC6974631
JEO5083	ERR3491420	Denmark	-	Cattle	2004	SAMEA5884112	PRJEB26501	University of Copenhagen	PMC6974631
JEO5084	ERR3491421	Denmark	-	Cattle	2004	SAMEA5884113	PRJEB26501	University of Copenhagen	PMC6974631
JEO5085	ERR3491422	Denmark	-	Cattle	2004	SAMEA5884114	PRJEB26501	University of Copenhagen	PMC6974631
JEO5086	ERR3491423	Denmark	-	Cattle	2004	SAMEA5884115	PRJEB26501	University of Copenhagen	PMC6974631
JEO5087	ERR3491424	Denmark	-	Cattle	2004	SAMEA5884116	PRJEB26501	University of Copenhagen	PMC6974631
